# Supplementary material for: Coevolving Plasmids Drive Gene Flow and Genome Plasticity in Host-Associated Intracellular Bacteria
Source: Curr Biol. 2021 Jan 25;31(2):346–357.e3. doi: 10.1016/j.cub.2020.10.030 (PMC7846284; doi:10.1016/j.cub.2020.10.030)
Supplement: Data S1. PVC Dataset Used for Phylogenomic Analyses, Related to Figure 1 and STAR Methods [file mmc2.xlsx]

## Sheet: Data S1
Name	Genome Identifier	Accession	Origin	Phylum	Marker lineage	Completeness [%]	Contamination [%]	Plasmid Accessions
Neochlamydia sp. ACF84	ACE84	VJOT00000000.1	Isolate	Chlamydiae	Bacteria	91.38	0
Chlamydiales bacterium 38-26	CHL3826	MKSK01000001.1	Metagenome	Chlamydiae	Bacteria	98.28	0
Chlamydia abortus S26/3	CHLAB	NC_004552.2	Isolate	Chlamydiae	Bacteria	98.28	0
Chlamydia ibidis 10-1398/6	CHLAIB	NZ_APJW01000001.1	Isolate	Chlamydiae	Bacteria	94.83	0
Chlamydia avium 10DC88	CHLAVI	NZ_CP006571.1	Isolate	Chlamydiae	Bacteria	94.83	0	NZ_CP006572
Chlamydophila caviae GPIC	CHLCV	NC_003361.3	Isolate	Chlamydiae	Bacteria	98.28	0	NC_004720
Chlamydia felis Fe/C-56	CHLFF	NC_007899.1	Isolate	Chlamydiae	Bacteria	98.28	0	NC_007900
Chlamydia gallinacea 08-1274/3	CHLGAL	NZ_CP015840.1	Isolate	Chlamydiae	Bacteria	94.83	0	NZ_CP015841
Chlamydia muridarum str. Nigg	CHLMU	NC_002620.2	Isolate	Chlamydiae	Bacteria	98.28	0	NC_002182
Chlamydia psittaci 6BC	CHLP6	NC_017287.1	Isolate	Chlamydiae	Bacteria	98.28	0	NC_017288
Chlamydophila pecorum E58	CHLPE	NC_015408.1	Isolate	Chlamydiae	Bacteria	100	0
Chlamydophila pneumoniae CWL029	CHLPN	NC_000922.1	Isolate	Chlamydiae	Bacteria	98.28	0
Chlamydophila pneumoniae LPCoLN	CHLPP	CP001713.1	Isolate	Chlamydiae	Bacteria	98.28	0	CP001714
Chlamydia suis MD56	CHLSUIS	NZ_CM002267.1	Isolate	Chlamydiae	Bacteria	98.28	0	NZ_CM002267
Chlamydia trachomatis 434/Bu	CHLT2	NC_010287.1	Isolate	Chlamydiae	Bacteria	98.28	0
Chlamydia trachomatis A/HAR-13	CHLTA	NC_007429.1	Isolate	Chlamydiae	Bacteria	96.55	0	NC_007430
Chlamydia trachomatis D/UW-3/CX	CHLTR	NC_000117.1	Isolate	Chlamydiae	Bacteria	96.55	0
Clavichlamydia salmonicola	CLASAL	WTCQ00000000	Isolate	Chlamydiae	Bacteria	87.77	0	pCLAVI
Criblamydia sequanensis CRIB-18	Crib	NZ_CCEJ010000001.1	Isolate	Chlamydiae	Bacteria	98.28	0	LK031773
Neochlamydia sp. EPS4	EPS4	NZ_JSDQ01000028.1	Isolate	Chlamydiae	Bacteria	94.83	0
Estrella lausannensis	Estrella	NZ_LN867111.1	Isolate	Chlamydiae	Bacteria	94.83	0	NZ_LN867111
Chlamydiae sp. genome_bin_33	Ga0074140	GCA_001464115.1	Metagenome	Chlamydiae	Bacteria	96.55	0
Chlamydiae bacterium RIFCSPHIGHO2_12_FULL_49_11	H124911	GCA_001794905.1	Metagenome	Chlamydiae	Bacteria	85.34	1.02
Chlamydiales bacterium STE3	HSC3	VKHO00000000.1	Isolate	Chlamydiae	Bacteria	98.28	0
Parachlamydiaceae bacterium HS-T3	HST3	NZ_BBPT01000034.1	Isolate	Chlamydiae	Bacteria	100	1.72
Neptunochlamydia sp. K9	K9	JAAEJV000000000.1	Isolate	Chlamydiae	Bacteria	91.22	1.72
Chlamydiae bacterium RIFCSPLOWO2_01_FULL_44_52	L014452	GCA_001796235.1	Metagenome	Chlamydiae	Bacteria	95.69	0
Chlamydiae bacterium RIFCSPLOWO2_02_FULL_49_12	L024912	GCA_001796315.1	Metagenome	Chlamydiae	Bacteria	96.55	0
Parachlamydia acanthamoebae UV-7	PARAV	NC_015702.1	Isolate	Chlamydiae	Bacteria	98.28	0
Candidatus Protochlamydia amoebophila UWE25	PARUW	NC_005861.1	Isolate	Chlamydiae	Bacteria	98.28	0
Parachlamydia sp. C2	PROGREC2	NZ_FCNU01000001.1	Isolate	Chlamydiae	Bacteria	100	0
Protochlamydia naegleriophila	ProNeg	NZ_LN879502.1	Isolate	Chlamydiae	Bacteria	96.55	0	NZ_LN879503
Protochlamydia masseillensis	PRONEGDIA	NZ_CCJF01000001.1	Isolate	Chlamydiae	Bacteria	98.8	0	NZ_CCJF01000003
Parachlamydia sp. isolate BC.030	PROPHO	PEQL01000001.1	Metagenome	Chlamydiae	Bacteria	100	0
Rhabdochlamydia porcellionis 15C	Rhab	JAACYT000000000.1	Isolate	Chlamydiae	Bacteria	96.55	1.72	pRHAB15C
Rubidus massiliensis	Rubis	CCSC01000001.1	Isolate	Chlamydiae	Bacteria	98.28	0	CCSC01000003;CCSC01000004
Simkania negevensis Z	SIMNZ	NC_015713.1	Isolate	Chlamydiae	Bacteria	94.83	0	NC_015710
Chlamydiae bacterium SM23_39	SM2339	GCA_001303765.1	Metagenome	Chlamydiae	Bacteria	94.83	1.72
Syngnamydia medusae	SYNMED	from PMID: 28419691	Metagenome	Chlamydiae	Bacteria	98.28	0
Waddlia chondrophila WSU 86-1044	WADCW	NC_014225.1	Isolate	Chlamydiae	Bacteria	96.55	0	NC_014226
Lentisphaera araneosa HTCC2155	LETAR	NZ_ABCK01000081.1	Isolate	Lentisphaerae	Bacteria	93.1	1.72
Isosphaera pallida ATCC 43644	ISOPI	NC_014962.1	Isolate	Planctomycete	Bacteria	89.5	0	NC_014957
Phycisphaera mikurensis NBRC 102666	PHYMF	NC_017080.1	Isolate	Planctomycetes	Bacteria	88.17	0	NC_017081
Pirellula staleyi DSM 6068	PIRSD	NC_013720.1	Isolate	Planctomycetes	Bacteria	96.55	0
Rubinisphaera brasiliensis DSM 5305	PLABD	NC_015174.1	Metagenome	Planctomycetes	Bacteria	95.69	3.45
Planctopirus limnophila DSM 3776	PLAL2	NC_014148.1	Isolate	Planctomycetes	Bacteria	87.93	1.72	NC_014149
Rhodopirellula baltica SH 1	RHOBA	NC_005027.1	Isolate	Planctomycetes	Bacteria	98.28	1.72
Singulisphaera acidiphila DSM 18658	SINAD	NC_019892.1	Isolate	Planctomycetes	Bacteria	98.28	6.9	NC_019893;NC_019894;NC_019895
Akkermansia muciniphila ATCC BAA-835	AKKM8	NC_010655.1	Isolate	Verrucomicrobia	Bacteria	97.34	0
Coraliomargarita akajimensis DSM 45221	CORAD	NC_014008.1	Isolate	Verrucomicrobia	Bacteria	99.22	0
Coraliomargarita sp. CAG	CORCAG	FR901528.1	Isolate	Verrucomicrobia	Bacteria	93.89	0
Methylacidiphilum infernorum V4	METI4	NC_010794.1	Isolate	Verrucomicrobia	Bacteria	100	0
Opitutaceae bacterium TAV5	OPITAV	NZ_CP007053.1	Isolate	Verrucomicrobia	Bacteria	97.41	0.86	NZ_CP007054
Opitutus terrae PB90-1	OPITP	NC_010571.1	Isolate	Verrucomicrobia	Bacteria	94.83	1.72
