# Supplementary material for: Coevolving Plasmids Drive Gene Flow and Genome Plasticity in Host-Associated Intracellular Bacteria
Source: Curr Biol. 2021 Jan 25;31(2):346–357.e3. doi: 10.1016/j.cub.2020.10.030 (PMC7846284; doi:10.1016/j.cub.2020.10.030)
Supplement: Data S2. Plasmid Trinucleotide Signatures, Gene Annotation, and Groups of Plasmid Gene Families, Related to Figures 1 and 2 — (A) Genomic signature distance of chlamydial plasmids to chromosomes. (B) Chlamydiae plasmid gene annotation. (C) Grouping of conserved plasmid gene families. [file mmc3.xlsx]

## Sheet: Data_S2A
Plasmid	Chromosome	δ	P(δ)	Mahalanobis	P(Mahalanobis)	P(δ, Mahalobis)
CHLAVI_plasmid	CLASAL	0.138782	0.128205	51.8313	0.0961538	0.0123274
CHLAVI_plasmid	Rhab	0.134704	0.0503145	3515.23	0.0188679	0.00094933
CHLAVI_plasmid	CHLAVI	0.110742	0.0190476	306.283	0.0190476	0.000362812
CHLCV_plasmid	CLASAL	0.157168	0.0769231	40.3426	0.147436	0.0113412
CHLCV_plasmid	CHLP6	0.106802	0.0169492	338.756	0.127119	0.00215455
CHLCV_plasmid	Rhab	0.140433	0.0503145	3648.11	0.0188679	0.00094933
CHLFF_plasmid	CLASAL	0.15548	0.0833333	25.3162	0.294872	0.0245726
CHLFF_plasmid	CHLP6	0.097623	0.0508475	259.283	0.186441	0.00948003
CHLFF_plasmid	CHLAVI	0.10486	0.0380952	251.315	0.047619	0.00181406
CHLGAL_plasmid	CHLP6	0.0849038	0.0762712	380.173	0.110169	0.00840276
CHLGAL_plasmid	CLASAL	0.155404	0.0833333	63.8228	0.0641026	0.00534188
CHLGAL_plasmid	CHLAVI	0.0891709	0.0952381	263.616	0.0380952	0.00362812
CHLMU_plasmid	CHLPP	0.0672405	0.296	11.551	0.536	0.158656
CHLMU_plasmid	CHLP6	0.0755263	0.186441	31.589	0.627119	0.11692
CHLMU_plasmid	CHLFF	0.0791988	0.17094	49.0993	0.589744	0.100811
CHLP6_plasmid	CLASAL	0.140951	0.108974	38.3141	0.147436	0.0160667
CHLP6_plasmid	CHLP6	0.0977302	0.0508475	232.272	0.186441	0.00948003
CHLP6_plasmid	CHLAVI	0.105163	0.0285714	237.733	0.047619	0.00136054
CHLPP_plasmid	CLASAL	0.14718	0.0961538	28.006	0.237179	0.0228057
CHLPP_plasmid	CHLP6	0.100446	0.0423729	502.02	0.0508475	0.00215455
CHLPP_plasmid	Rhab	0.139236	0.0503145	3369.19	0.0188679	0.00094933
CHLSUIS_plasmid	CLASAL	0.199083	0.0384615	6.93713	0.692308	0.0266272
CHLSUIS_plasmid	CHLTA	0.100187	0.0285714	13.8398	0.761905	0.0217687
CHLSUIS_plasmid	CHLFF	0.0947945	0.034188	67.3674	0.521368	0.0178245
CHLTA_plasmid	CHLTA	0.0811836	0.114286	24.586	0.628571	0.0718367
CHLTA_plasmid	CHLFF	0.0885272	0.0683761	6.3964	0.923077	0.0631164
CHLTA_plasmid	CHLPP	0.0930161	0.072	14.5248	0.488	0.035136
CLASAL_plasmid	CLASAL	0.101104	0.301282	25.1539	0.294872	0.0888396
CLASAL_plasmid	Rhab	0.140265	0.0503145	492.742	0.163522	0.00822752
CLASAL_plasmid	CHLCV	0.138313	0.00847458	12.9157	0.830508	0.00703821
Crib_plasmid	PRONEGDIA	0.0802862	0.100694	9.81653	0.128472	0.0129364
Crib_plasmid	CLASAL	0.15186	0.0833333	51.28	0.102564	0.00854701
Crib_plasmid	CHLP6	0.12023	0.0169492	89.0626	0.415254	0.00703821
Estrella_plasmid	Estrella	0.0773499	0.189369	7.67936	0.401993	0.076125
Estrella_plasmid	CLASAL	0.185402	0.0448718	13.3325	0.5	0.0224359
Estrella_plasmid	SIMNZ	0.10682	0.036	39.4355	0.524	0.018864
ProNeg_plasmid	PRONEGDIA	0.0635099	0.319444	7.54532	0.1875	0.0598958
ProNeg_plasmid	CLASAL	0.145895	0.0961538	23.9455	0.314103	0.0302022
ProNeg_plasmid	Rubis	0.0924128	0.0955882	5.83885	0.209559	0.0200314
PRONEGDIA_plasmid	PRONEGDIA	0.0767649	0.121528	6.49613	0.239583	0.029116
PRONEGDIA_plasmid	CHLP6	0.130734	0.0169492	39.4493	0.584746	0.00991095
PRONEGDIA_plasmid	Rubis	0.104365	0.0514706	6.46403	0.183824	0.00946151
Rhab_plasmid	CLASAL	0.119766	0.198718	6.34134	0.705128	0.140122
Rhab_plasmid	CHLAVI	0.101537	0.0571429	9.36063	0.790476	0.0451701
Rhab_plasmid	CHLGAL	0.0938206	0.0566038	12.076	0.726415	0.0411178
Rubis1_plasmid	Rubis	0.069416	0.411765	1.86831	0.654412	0.269464
Rubis1_plasmid	CLASAL	0.128187	0.166667	7.88279	0.653846	0.108974
Rubis1_plasmid	Rhab	0.105109	0.081761	568.742	0.132075	0.0107986
Rubis2_plasmid	CLASAL	0.179468	0.0512821	46.9037	0.115385	0.00591716
Rubis2_plasmid	CHLP6	0.144135	0.00847458	98.8283	0.398305	0.00337547
Rubis2_plasmid	SIMNZ	0.0886679	0.076	483.782	0.04	0.00304
SIMNZ_plasmid	CHLMU	0.0735135	0.212963	38.0137	0.731481	0.155778
SIMNZ_plasmid	CHLPP	0.0793672	0.152	4.56418	0.84	0.12768
SIMNZ_plasmid	SIMNZ	0.0789301	0.152	27.3622	0.572	0.086944
WADCW_plasmid	CLASAL	0.154581	0.0833333	6.37923	0.698718	0.0582265
WADCW_plasmid	SIMNZ	0.096441	0.064	63.5892	0.404	0.025856
WADCW_plasmid	CHLFF	0.112053	0.025641	75.438	0.495726	0.0127109

## Sheet: Data_S2B
Genome Identifier	Locus Tag	bactNOG	Functional Category	bactNOG annotation	Gene family	Annotation
CHLAVI	RT28_RS04735	ENOG4105C2U	D	cobyrinic Acid a,c-diamide synthase	OG0000076	ParA family protein
CHLAVI	RT28_RS04715	ENOG4105CDU	L	Replicative dna helicase	OG0000162	helicase DnaB
CHLAVI	RT28_RS04725	ENOG4106VZX	L	establishment of viral latency	OG0000907	site-specific integrase
CHLAVI	RT28_RS04710	NA	NA	NA	OG0001637	hypothetical protein
CHLAVI	RT28_RS04730	ENOG4106MFV	S	virulence plasmid	OG0000311	virulence factor
CHLCV	CCA_RS05110	ENOG4105C2U	D	cobyrinic Acid a,c-diamide synthase	OG0000076	ParA family protein
CHLCV	CCA_RS05120	ENOG4106VZX	L	establishment of viral latency	OG0000907	site-specific integrase
CHLCV	CCA_RS05125	ENOG4106VZX	L	establishment of viral latency	OG0000907	site-specific integrase
CHLCV	CCA_RS05130	ENOG4105CDU	L	Replicative dna helicase	OG0000162	DNA helicase
CHLCV	CCA_RS05135	NA	NA	NA	OG0001637	hypothetical protein
CHLCV	CCA_RS05140	NA	NA	NA	OG0002462	virulence factor
CHLCV	CCA_RS05145	NA	NA	NA	OG0002627	hypothetical protein
CHLCV	CCA_RS05115	ENOG4106MFV	S	virulence plasmid	OG0000311	virulence factor
CHLFF	CF_RS05105	ENOG4105C2U	D	cobyrinic Acid a,c-diamide synthase	OG0000076	ParA family protein
CHLFF	CF_RS05075	ENOG4106VZX	L	establishment of viral latency	OG0000907	site-specific integrase
CHLFF	CF_RS05080	ENOG4106VZX	L	establishment of viral latency	OG0000907	site-specific integrase
CHLFF	CF_RS05085	ENOG4105CDU	L	Replicative dna helicase	OG0000162	DNA helicase
CHLFF	CF_RS05090	NA	NA	NA	OG0001637	hypothetical protein
CHLFF	CF_RS05095	NA	NA	NA	OG0002462	virulence factor
CHLFF	CF_RS05100	NA	NA	NA	OG0002627	hypothetical protein
CHLFF	CF_RS05110	ENOG4106MFV	S	virulence plasmid	OG0000311	virulence factor
CHLGAL	M787_RS04755	ENOG4105C2U	D	cobyrinic Acid a,c-diamide synthase	OG0000076	ParA family protein
CHLGAL	M787_RS04745	ENOG4106VZX	L	establishment of viral latency	OG0000907	site-specific integrase
CHLGAL	M787_RS04775	ENOG4105CDU	L	Replicative dna helicase	OG0000162	helicase DnaB
CHLGAL	M787_RS04760	NA	NA	NA	OG0002627	hypothetical protein
CHLGAL	M787_RS04765	NA	NA	NA	OG0002462	virulence factor
CHLGAL	M787_RS04770	NA	NA	NA	OG0001637	hypothetical protein
CHLGAL	M787_RS04750	ENOG4106MFV	S	virulence plasmid	OG0000311	virulence factor
CHLMU	TC_RS04730	ENOG4105C2U	D	cobyrinic Acid a,c-diamide synthase	OG0000076	chromosome partitioning protein ParA
CHLMU	TC_RS04700	ENOG4106VZX	L	establishment of viral latency	OG0000907	Virulence plasmid integrase Pgp7-D
CHLMU	TC_RS04705	ENOG4106VZX	L	establishment of viral latency	OG0000907	Virulence plasmid integrase Pgp8-D
CHLMU	TC_RS04710	ENOG4105CDU	L	Replicative dna helicase	OG0000162	plasmid replicative DNA helicase
CHLMU	TC_RS04715	NA	NA	NA	OG0001637	Virulence plasmid protein Pgp2-D
CHLMU	TC_RS04720	NA	NA	NA	OG0002462	Virulence plasmid protein Pgp3-D
CHLMU	TC_RS04725	NA	NA	NA	OG0002627	Virulence plasmid protein Pgp4-D
CHLMU	TC_RS04735	ENOG4106MFV	S	virulence plasmid	OG0000311	Virulence plasmid protein Pgp6-D
CHLP6	G5O_RS10245	ENOG4105C2U	D	cobyrinic Acid a,c-diamide synthase	OG0000076	chromosome partitioning protein ParA
CHLP6	G5O_RS10235	ENOG4106VZX	L	establishment of viral latency	OG0000907	Virulence plasmid integrase Pgp7-D
CHLP6	G5O_RS10265	ENOG4105CDU	L	Replicative dna helicase	OG0000162	plasmid replicative DNA helicase
CHLP6	G5O_RS10270	ENOG4106VZX	L	establishment of viral latency	OG0000907	Virulence plasmid integrase Pgp8-D
CHLP6	G5O_RS10250	NA	NA	NA	OG0002627	Virulence plasmid protein Pgp4-D
CHLP6	G5O_RS10255	NA	NA	NA	OG0002462	Virulence plasmid protein Pgp3-D
CHLP6	G5O_RS10260	NA	NA	NA	OG0001637	Virulence plasmid protein Pgp2-D
CHLP6	G5O_RS10240	ENOG4106MFV	S	virulence plasmid	OG0000311	Virulence plasmid protein Pgp6-D
CHLPP	CPK_ORFA00001	ENOG4105C2U	D	cobyrinic Acid a,c-diamide synthase	OG0000076	sporulation initiation inhibitor protein Soj
CHLPP	CPK_ORFA00003	ENOG4106VZX	L	establishment of viral latency	OG0000907	site-specific recombinase, phage integrase family
CHLPP	CPK_ORFA00004	ENOG4106VZX	L	establishment of viral latency	OG0000907	site-specific recombinase, phage integrase family
CHLPP	CPK_ORFA00005	ENOG4105CDU	L	Replicative dna helicase	OG0000162	replicative DNA helicase
CHLPP	CPK_ORFA00006	NA	NA	NA	OG0001637	conserved hypothetical protein
CHLPP	CPK_ORFA00007	NA	NA	NA	OG0002462	conserved hypothetical protein
CHLPP	CPK_ORFA00008	NA	NA	NA	OG0002627	conserved hypothetical protein
CHLPP	CPK_ORFA00002	ENOG4106MFV	S	virulence plasmid	OG0000311	conserved hypothetical protein
CHLSUIS	Q499_RS00020	ENOG4105CDU	L	Replicative dna helicase	OG0000162	replicative DNA helicase
CHLSUIS	Q499_RS00025	ENOG4106VZX	L	establishment of viral latency	OG0000907	site-specific integrase
CHLSUIS	Q499_RS00030	ENOG4106VZX	L	establishment of viral latency	OG0000907	integrase
CHLSUIS	Q499_RS00005	NA	NA	NA	OG0002627	hypothetical protein
CHLSUIS	Q499_RS00010	NA	NA	NA	OG0002462	virulence factor
CHLSUIS	Q499_RS00015	NA	NA	NA	OG0001637	hypothetical protein
CHLTA	CTA_RS04805	ENOG4105C2U	D	cobyrinic Acid a,c-diamide synthase	OG0000076	chromosome partitioning protein ParA
CHLTA	CTA_RS04795	ENOG4106VZX	L	establishment of viral latency	OG0000907	integrase
CHLTA	CTA_RS04825	ENOG4105CDU	L	Replicative dna helicase	OG0000162	replicative DNA helicase
CHLTA	CTA_RS04830	ENOG4106VZX	L	establishment of viral latency	OG0000907	Virulence plasmid integrase Pgp8-D
CHLTA	CTA_RS04810	NA	NA	NA	OG0002627	hypothetical protein
CHLTA	CTA_RS04815	NA	NA	NA	OG0002462	virulence factor
CHLTA	CTA_RS04820	NA	NA	NA	OG0001637	hypothetical protein
CHLTA	CTA_RS04800	ENOG4106MFV	S	virulence plasmid	OG0000311	Virulence plasmid protein Pgp6-D
CLASAL	clavoV3trCoIl_AP_00050	ENOG4105C2U	D	cobyrinic Acid a,c-diamide synthase	OG0000076	Virulence plasmid ParA family protein Pgp5-D
CLASAL	clavoV3trCoIl_AP_00020	ENOG4106VZX	L	establishment of viral latency	OG0000907	Virulence plasmid integrase Pgp8-D
CLASAL	clavoV3trCoIl_AP_00030	ENOG4106VZX	L	establishment of viral latency	OG0000907	Virulence plasmid integrase Pgp7-D
CLASAL	clavoV3trCoIl_AP_00090	ENOG4105CDU	L	Replicative dna helicase	OG0000162	hypothetical protein
CLASAL	clavoV3trCoIl_AP_00010	NA	NA	NA	OG0004479	hypothetical protein
CLASAL	clavoV3trCoIl_AP_00060	NA	NA	NA	OG0002627	Virulence plasmid protein Pgp4-D
CLASAL	clavoV3trCoIl_AP_00070	NA	NA	NA	OG0002462	hypothetical protein
CLASAL	clavoV3trCoIl_AP_00080	NA	NA	NA	OG0001637	hypothetical protein
CLASAL	clavoV3trCoIl_AP_00040	ENOG4106MFV	S	virulence plasmid	OG0000311	hypothetical protein
Crib	CSEC_p0011	ENOG4105C6H	C	Catalyzes the formation of acetyl phosphate from acetate and ATP. Can also catalyze the reverse reaction (By similarity)	OG0000913	Acetate kinase
Crib	CSEC_p0030	ENOG4105VWP	C	Inherit from COG: 4Fe-4S ferredoxin, iron-sulfur binding	OG0001902	conserved hypothetical protein
Crib	CSEC_p0056	ENOG4107QJE	D	Chromosome Partitioning Protein	OG0000076	Chromosome partitioning protein parA
Crib	CSEC_p0009	ENOG4105CMW	F	The enzymes which catalyze the reversible phosphorolysis of pyrimidine nucleosides are involved in the degradation of these compounds and in their utilization as carbon and energy sources, or in the rescue of pyrimidine bases for nucleotide synthesis (By similarity)	OG0002213	Putative thymidine phosphorylase
Crib	CSEC_p0010	ENOG4105KGA	F	Ribose-Phosphate Pyrophosphokinase	OG0000297	Ribose-phosphate diphosphokinase
Crib	CSEC_p0005	ENOG4107QRI	G	Phosphoketolase	OG0001189	Phosphoketolase
Crib	CSEC_p0006	ENOG4107R76	G	Phosphorylase is an important allosteric enzyme in carbohydrate metabolism. Enzymes from different sources differ in their regulatory mechanisms and in their natural substrates. However, all known phosphorylases share catalytic and structural properties (By similarity)	OG0001522	Alpha-glucan phosphorylase
Crib	CSEC_p0008	ENOG4105CY0	J	Metallo-Beta-Lactamase	OG0001294	Ribonuclease
Crib	CSEC_p0050	ENOG41082YX	K	Transcriptional regulator, arsr family	OG0000139	Arsenical resistance operon repressor
Crib	CSEC_p0013	ENOG4106VZX	L	establishment of viral latency	OG0000907	Virulence plasmid integrase-D
Crib	CSEC_p0020	ENOG4107RMW	L	DNA Methylase	OG0001194	DNA methylase
Crib	CSEC_p0054	ENOG4107FVS	L	DnaB domain protein helicase domain protein	OG0005553	putative DNA primase
Crib	CSEC_p0001	ENOG4107XZU	M	Outer membrane efflux protein	OG0002052	Outer membrane efflux protein
Crib	CSEC_p0023	ENOG4105YGM	M	Outer membrane efflux protein	OG0000870	putative cobalt-zinc-cadmium resistance protein CzcC
Crib	CSEC_p0027	ENOG4105F3W	M	Outer membrane efflux protein	OG0001622	Outer membrane efflux protein
Crib	CSEC_p0014	NA	NA	NA	OG0004636	conserved hypothetical protein
Crib	CSEC_p0015	NA	NA	NA	OG0002887	conserved hypothetical protein
Crib	CSEC_p0019	NA	NA	NA	OG0005546	hypothetical protein
Crib	CSEC_p0021	NA	NA	NA	OG0004637	conserved hypothetical protein
Crib	CSEC_p0022	NA	NA	NA	OG0000676	hypothetical protein
Crib	CSEC_p0033	NA	NA	NA	OG0005547	hypothetical protein
Crib	CSEC_p0034	NA	NA	NA	OG0002505	hypothetical protein
Crib	CSEC_p0035	NA	NA	NA	OG0005548	hypothetical protein
Crib	CSEC_p0036	NA	NA	NA	OG0004638	hypothetical protein
Crib	CSEC_p0037	NA	NA	NA	OG0005549	hypothetical protein
Crib	CSEC_p0039	NA	NA	NA	OG0003192	hypothetical protein
Crib	CSEC_p0040	NA	NA	NA	OG0010453	hypothetical protein
Crib	CSEC_p0041	NA	NA	NA	OG0005550	hypothetical protein
Crib	CSEC_p0042	NA	NA	NA	OG0004639	hypothetical protein
Crib	CSEC_p0043	NA	NA	NA	OG0006683	hypothetical protein
Crib	CSEC_p0044	NA	NA	NA	OG0006684	conserved hypothetical protein
Crib	CSEC_p0045	NA	NA	NA	OG0005551	hypothetical protein
Crib	CSEC_p0046	NA	NA	NA	OG0004640	hypothetical protein
Crib	CSEC_p0047	NA	NA	NA	OG0004641	putative secreted protein
Crib	CSEC_p0053	NA	NA	NA	OG0005552	hypothetical protein
Crib	CSEC_p0055	NA	NA	NA	OG0004642	hypothetical protein
Crib	CSEC_p0057	NA	NA	NA	OG0000676	conserved hypothetical protein
Crib	CSEC_p0059	NA	NA	NA	OG0010454	hypothetical protein
Crib	CSEC_p0060	NA	NA	NA	OG0010455	hypothetical protein
Crib	CSEC_p0063	NA	NA	NA	OG0006685	hypothetical protein
Crib	CSEC_p0064	NA	NA	NA	OG0002505	hypothetical protein
Crib	CSEC_p0065	NA	NA	NA	OG0005555	hypothetical protein
Crib	CSEC_p0066	NA	NA	NA	OG0005556	hypothetical protein
Crib	CSEC_p0067	NA	NA	NA	OG0005557	hypothetical protein
Crib	CSEC_p0068	NA	NA	NA	OG0005558	hypothetical protein
Crib	CSEC_p0072	NA	NA	NA	OG0006686	hypothetical protein
Crib	CSEC_p0074	NA	NA	NA	OG0005563	hypothetical protein
Crib	CSEC_p0076	NA	NA	NA	OG0005565	hypothetical protein
Crib	CSEC_p0077	NA	NA	NA	OG0005566	hypothetical protein
Crib	CSEC_p0080	NA	NA	NA	OG0005568	hypothetical protein
Crib	CSEC_p0081	NA	NA	NA	OG0005569	hypothetical protein
Crib	CSEC_p0082	NA	NA	NA	OG0005570	hypothetical protein
Crib	CSEC_p0083	NA	NA	NA	OG0003558	hypothetical protein
Crib	CSEC_p0084	NA	NA	NA	OG0005571	hypothetical protein
Crib	CSEC_p0086	NA	NA	NA	OG0005573	hypothetical protein
Crib	CSEC_p0090	NA	NA	NA	OG0010456	putative secreted protein
Crib	CSEC_p0002	ENOG4105EP1	P	Efflux transporter rnd family, mfp subunit	OG0000621	Conserved putative secreted protein
Crib	CSEC_p0003	ENOG410RARE	P	Heavy metal efflux pump, CzcA	OG0000215	cation efflux system protein
Crib	CSEC_p0004	ENOG4116PGS	P	ATPase, P-type transporting, HAD superfamily, subfamily IC	OG0000739	P-type ATPase
Crib	CSEC_p0024	ENOG4105EDC	P	Efflux transporter rnd family, mfp subunit	OG0000621	putative cobalt-zinc-cadmium resistance protein CzcB
Crib	CSEC_p0025	ENOG410CZ0I	P	AcrB/AcrD/AcrF family	OG0000215	putative cobalt-zinc-cadmium resistance protein CzcA
Crib	CSEC_p0026	ENOG410CXNV	P	cadmium-transporting ATPase	OG0000038	Cadmium-translocating P-type ATPase
Crib	CSEC_p0031	ENOG4101Q98	P	p-type atpase	OG0000038	Copper-translocating P-type ATPase
Crib	CSEC_p0049	ENOG4105D6J	P	arsenicaL-resistance protein	OG0002368	Arsenite resistance protein ArsB
Crib	CSEC_p0028	ENOG4107R3Q	Q	Multicopper oxidase	OG0001278	Multicopper oxidase
Crib	CSEC_p0012	ENOG4105R9V	S	Pfam:DUF2329	OG0002223	conserved hypothetical protein
Crib	CSEC_p0016	ENOG4105F2S	S	Abortive infection protein AbiGII	OG0000561	conserved hypothetical protein
Crib	CSEC_p0017	ENOG4107VIN	S	NA	OG0000768	conserved hypothetical protein
Crib	CSEC_p0018	ENOG4107XNW	S	Phage Terminase Large Subunit	OG0004061	Terminase-like family protein
Crib	CSEC_p0029	ENOG410695E	S	NA	OG0001972	conserved hypothetical protein
Crib	CSEC_p0032	ENOG4105VPX	S	protein, conserved in bacteria	OG0001574	putative copper-sensing transcriptional repressor csoR
Crib	CSEC_p0038	ENOG4105RH2	S	NA	OG0002888	hypothetical protein
Crib	CSEC_p0051	ENOG41089UC	S	methyltransferase, type 11	OG0000006	Arsenite methyltransferase
Crib	CSEC_p0052	ENOG4105C7M	S	atpase, aaa	OG0001207	putative ATPase
Crib	CSEC_p0058	ENOG4108ZB1	S	acetyltransferase	OG0001660	Aminoglycoside phosphotransferase
Crib	CSEC_p0061	ENOG410745U	S	NA	OG0005554	hypothetical protein
Crib	CSEC_p0062	ENOG410745U	S	NA	OG0005554	hypothetical protein
Crib	CSEC_p0069	ENOG4108VAD	S	Inherit from COG: baseplate J family protein	OG0005559	hypothetical protein
Crib	CSEC_p0070	ENOG41067H3	S	NA	OG0005560	hypothetical protein
Crib	CSEC_p0071	ENOG4108T07	S	Bacteriophage protein	OG0005561	conserved hypothetical protein
Crib	CSEC_p0073	ENOG4105NFZ	S	NA	OG0005562	conserved hypothetical protein
Crib	CSEC_p0075	ENOG4105WXM	S	NA	OG0005564	hypothetical protein
Crib	CSEC_p0078	ENOG4106V0S	S	NA	OG0004643	conserved hypothetical protein
Crib	CSEC_p0079	ENOG4108MJJ	S	Protein of unknown function (DUF3383)	OG0005567	hypothetical protein
Crib	CSEC_p0085	ENOG4105FAG	S	bacteriophage protein	OG0005572	conserved hypothetical protein
Crib	CSEC_p0087	ENOG4108RS5	S	Uncharacterized protein conserved in bacteria (DUF2213)	OG0004644	hypothetical protein
Crib	CSEC_p0088	ENOG4105U4U	S	Phage head morphogenesis protein	OG0004645	Phage Mu protein F like protein
Crib	CSEC_p0089	ENOG4107ZQ5	S	Phage-associated protein, HI1409 family	OG0005574	Phage-associated protein, family
Crib	CSEC_p0091	ENOG4105F2S	S	Abortive infection protein AbiGII	OG0000561	conserved hypothetical protein
Crib	CSEC_p0092	ENOG4107VIN	S	NA	OG0000768	conserved hypothetical protein
Crib	CSEC_p0048	ENOG4108UXE	T	Protein tyrosine phosphatase	OG0001529	arsenate reductase
Crib	CSEC_p0007	ENOG4105G97	V	Restriction endonuclease	OG0006682	putative restriction endonuclease
Estrella	ELAC_RS11510	NA	NA	NA	OG0005578	hypothetical protein
Estrella	ELAC_RS11515	NA	NA	NA	OG0010499	hypothetical protein
Estrella	ELAC_RS11520	NA	NA	NA	OG0000196	hypothetical protein
Estrella	ELAC_RS11525	NA	NA	NA	OG0002571	hypothetical protein
Estrella	ELAC_RS11530	NA	NA	NA	OG0005579	hypothetical protein
Estrella	ELAC_RS11535	NA	NA	NA	OG0004062	hypothetical protein
Estrella	ELAC_RS11540	NA	NA	NA	OG0010500	hypothetical protein
Estrella	ELAC_RS11545	NA	NA	NA	OG0010501	hypothetical protein
Estrella	ELAC_RS11550	NA	NA	NA	OG0000676	hypothetical protein
Estrella	ELAC_RS11555	NA	NA	NA	OG0001455	type II toxin-antitoxin system RelE/ParE family toxin
Estrella	ELAC_RS11560	NA	NA	NA	OG0001320	hypothetical protein
Estrella	ELAC_RS11565	NA	NA	NA	OG0002015	hypothetical protein
Estrella	ELAC_RS11570	NA	NA	NA	OG0000058	DNA-binding protein
Estrella	ELAC_RS11575	NA	NA	NA	OG0000076	hypothetical protein
Estrella	ELAC_RS11580	NA	NA	NA	OG0010502	hypothetical protein
ProNeg	PNK_RS12855	ENOG4107QJE	D	Chromosome Partitioning Protein	OG0000076	ParA family protein
ProNeg	PNK_RS12255	ENOG41084K5	D, J	addiction module toxin, RelE StbE family	OG0001455	type II toxin-antitoxin system RelE/ParE family toxin
ProNeg	PNK_RS12745	ENOG4105EZS	F	DNA RNA NON-specific endonuclease	OG0001277	hypothetical protein
ProNeg	PNK_RS12800	ENOG4105EZS	F	DNA RNA NON-specific endonuclease	OG0001277	DNA/RNA non-specific endonuclease
ProNeg	PNK_RS12705	ENOG4105NAE	H	bifunctional deaminase-reductase domain protein	OG0000707	dihydrofolate reductase
ProNeg	PNK_RS12385	ENOG4105YRJ	K	Transcriptional regulator (XRE family	OG0001788	XRE family transcriptional regulator
ProNeg	PNK_RS12700	ENOG4105RV9	K	Transcriptional regulator	OG0000231	MarR family transcriptional regulator
ProNeg	PNK_RS12245	ENOG41082SS	L	Histone-like DNA-binding protein which is capable of wrapping DNA to stabilize it, and thus to prevent its denaturation under extreme environmental conditions (By similarity)	OG0000197	integration host factor subunit beta
ProNeg	PNK_RS12260	ENOG41082SS	L	Histone-like DNA-binding protein which is capable of wrapping DNA to stabilize it, and thus to prevent its denaturation under extreme environmental conditions (By similarity)	OG0000197	integration host factor subunit beta
ProNeg	PNK_RS12275	ENOG4105F8B	L	mobA MobL family protein	OG0001570	hypothetical protein
ProNeg	PNK_RS12480	ENOG4105GR1	L	transposase	OG0000111	hypothetical protein
ProNeg	PNK_RS12590	ENOG4105VT3	L	DNA binding domain protein, excisionase family	OG0002757	helix-turn-helix domain-containing protein
ProNeg	PNK_RS12600	ENOG4101XTA	L	resolvase	OG0001037	transposon DNA-invertase
ProNeg	PNK_RS12605	ENOG41061TK	L	Transposase	OG0002726	DUF4158 domain-containing protein
ProNeg	PNK_RS12615	ENOG4105D13	L	transposase	OG0002726	hypothetical protein
ProNeg	PNK_RS12655	ENOG4108M4E	L	transposase	OG0000103	hypothetical protein
ProNeg	PNK_RS12665	ENOG4108M4E	L	transposase	OG0000103	IS5/IS1182 family transposase
ProNeg	PNK_RS12675	ENOG4105KB4	L	transposase	OG0000928	transposase
ProNeg	PNK_RS12710	ENOG4105VYQ	L	Transposase	OG0000024	hypothetical protein
ProNeg	PNK_RS12725	ENOG4106753	L	Transposase	OG0000024	transposase
ProNeg	PNK_RS12765	ENOG41083SR	L	Transposase	OG0000513	hypothetical protein
ProNeg	PNK_RS12780	ENOG410CYKB	L	Transposase	OG0000513	IS256 family transposase
ProNeg	PNK_RS13235	ENOG4107I3W	L	Transposase	OG0002117	hypothetical protein
ProNeg	PNK_RS13240	ENOG4105R63	L	Transposase	OG0001100	hypothetical protein
ProNeg	PNK_RS12300	ENOG4108ADK	M	Inherit from COG: YD repeat protein	OG0000031	RHS repeat-associated core domain-containing protein
ProNeg	PNK_RS12325	ENOG4108ADK	M	Inherit from COG: YD repeat protein	OG0000031	hypothetical protein
ProNeg	PNK_RS12335	ENOG4108ADK	M	Inherit from COG: YD repeat protein	OG0000031	RHS repeat-associated core domain-containing protein
ProNeg	PNK_RS12350	ENOG4108ADK	M	Inherit from COG: YD repeat protein	OG0000031	hypothetical protein
ProNeg	PNK_RS12455	ENOG4108ADK	M	Inherit from COG: YD repeat protein	OG0000031	RHS repeat-associated core domain-containing protein
ProNeg	PNK_RS12475	ENOG4108ADK	M	Inherit from COG: YD repeat protein	OG0000031	hypothetical protein
ProNeg	PNK_RS12485	ENOG4108ADK	M	Inherit from COG: YD repeat protein	OG0000031	hypothetical protein
ProNeg	PNK_RS12500	ENOG4108ADK	M	Inherit from COG: YD repeat protein	OG0000031	RHS repeat-associated core domain-containing protein
ProNeg	PNK_RS12515	ENOG4108ADK	M	Inherit from COG: YD repeat protein	OG0000031	RHS repeat-associated core domain-containing protein
ProNeg	PNK_RS12805	ENOG4101TGT	M	Sel1 domain protein repeat-containing protein	OG0000061	sel1 repeat family protein
ProNeg	PNK_RS13200	ENOG4106DIV	M	Inherit from COG: YD repeat protein	OG0000031	RHS repeat-associated core domain-containing protein
ProNeg	PNK_RS12220	NA	NA	NA	OG0001499	transcriptional regulator
ProNeg	PNK_RS12225	NA	NA	NA	OG0017727	hypothetical protein
ProNeg	PNK_RS12235	NA	NA	NA	OG0003085	hypothetical protein
ProNeg	PNK_RS12265	NA	NA	NA	OG0001030	disulfide bond formation protein B
ProNeg	PNK_RS12270	NA	NA	NA	OG0002725	hypothetical protein
ProNeg	PNK_RS12285	NA	NA	NA	OG0002450	hypothetical protein
ProNeg	PNK_RS12290	NA	NA	NA	OG0000031	hypothetical protein
ProNeg	PNK_RS12295	NA	NA	NA	OG0004835	hypothetical protein
ProNeg	PNK_RS12305	NA	NA	NA	OG0004454	hypothetical protein
ProNeg	PNK_RS12310	NA	NA	NA	OG0004835	hypothetical protein
ProNeg	PNK_RS12315	NA	NA	NA	OG0000031	hypothetical protein
ProNeg	PNK_RS12320	NA	NA	NA	OG0003078	hypothetical protein
ProNeg	PNK_RS12330	NA	NA	NA	OG0003078	hypothetical protein
ProNeg	PNK_RS12340	NA	NA	NA	OG0003078	hypothetical protein
ProNeg	PNK_RS12345	NA	NA	NA	OG0004661	hypothetical protein
ProNeg	PNK_RS12355	NA	NA	NA	OG0001810	hypothetical protein
ProNeg	PNK_RS12360	NA	NA	NA	OG0001713	hypothetical protein
ProNeg	PNK_RS12370	NA	NA	NA	OG0007459	hypothetical protein
ProNeg	PNK_RS12375	NA	NA	NA	OG0003802	hypothetical protein
ProNeg	PNK_RS12400	NA	NA	NA	OG0003802	hypothetical protein
ProNeg	PNK_RS12405	NA	NA	NA	OG0004350	hypothetical protein
ProNeg	PNK_RS12410	NA	NA	NA	OG0004349	hypothetical protein
ProNeg	PNK_RS12415	NA	NA	NA	OG0005166	hypothetical protein
ProNeg	PNK_RS12420	NA	NA	NA	OG0004966	hypothetical protein
ProNeg	PNK_RS12425	NA	NA	NA	OG0017728	hypothetical protein
ProNeg	PNK_RS12430	NA	NA	NA	OG0001320	hypothetical protein
ProNeg	PNK_RS12435	NA	NA	NA	OG0003191	hypothetical protein
ProNeg	PNK_RS12440	NA	NA	NA	OG0001320	hypothetical protein
ProNeg	PNK_RS12450	NA	NA	NA	OG0003571	hypothetical protein
ProNeg	PNK_RS12465	NA	NA	NA	OG0017729	hypothetical protein
ProNeg	PNK_RS12470	NA	NA	NA	OG0006681	hypothetical protein
ProNeg	PNK_RS12490	NA	NA	NA	OG0003078	hypothetical protein
ProNeg	PNK_RS12495	NA	NA	NA	OG0004454	hypothetical protein
ProNeg	PNK_RS12505	NA	NA	NA	OG0005809	hypothetical protein
ProNeg	PNK_RS12510	NA	NA	NA	OG0003459	hypothetical protein
ProNeg	PNK_RS12520	NA	NA	NA	OG0001360	hypothetical protein
ProNeg	PNK_RS12535	NA	NA	NA	OG0004322	hypothetical protein
ProNeg	PNK_RS12545	NA	NA	NA	OG0000583	hypothetical protein
ProNeg	PNK_RS12550	NA	NA	NA	OG0005528	hypothetical protein
ProNeg	PNK_RS12620	NA	NA	NA	OG0002763	hypothetical protein
ProNeg	PNK_RS12625	NA	NA	NA	OG0001333	hypothetical protein
ProNeg	PNK_RS12635	NA	NA	NA	OG0002887	hypothetical protein
ProNeg	PNK_RS12640	NA	NA	NA	OG0002241	hypothetical protein
ProNeg	PNK_RS12645	NA	NA	NA	OG0003602	hypothetical protein
ProNeg	PNK_RS12650	NA	NA	NA	OG0000103	hypothetical protein
ProNeg	PNK_RS12680	NA	NA	NA	OG0017730	hypothetical protein
ProNeg	PNK_RS12715	NA	NA	NA	OG0000537	F-box protein
ProNeg	PNK_RS12720	NA	NA	NA	OG0006245	hypothetical protein
ProNeg	PNK_RS12735	NA	NA	NA	OG0002183	hypothetical protein
ProNeg	PNK_RS12740	NA	NA	NA	OG0000012	hypothetical protein
ProNeg	PNK_RS12755	NA	NA	NA	OG0002241	hypothetical protein
ProNeg	PNK_RS12760	NA	NA	NA	OG0001455	hypothetical protein
ProNeg	PNK_RS12770	NA	NA	NA	OG0002138	hypothetical protein
ProNeg	PNK_RS12775	NA	NA	NA	OG0017732	hypothetical protein
ProNeg	PNK_RS12785	NA	NA	NA	OG0004753	hypothetical protein
ProNeg	PNK_RS12790	NA	NA	NA	OG0006231	hypothetical protein
ProNeg	PNK_RS12795	NA	NA	NA	OG0000024	hypothetical protein
ProNeg	PNK_RS12810	NA	NA	NA	OG0017733	hypothetical protein
ProNeg	PNK_RS12815	NA	NA	NA	OG0006236	hypothetical protein
ProNeg	PNK_RS12820	NA	NA	NA	OG0006016	hypothetical protein
ProNeg	PNK_RS12825	NA	NA	NA	OG0004322	hypothetical protein
ProNeg	PNK_RS12830	NA	NA	NA	OG0004322	hypothetical protein
ProNeg	PNK_RS12835	NA	NA	NA	OG0017734	hypothetical protein
ProNeg	PNK_RS12840	NA	NA	NA	OG0017735	hypothetical protein
ProNeg	PNK_RS12845	NA	NA	NA	OG0007126	hypothetical protein
ProNeg	PNK_RS12860	NA	NA	NA	OG0005171	hypothetical protein
ProNeg	PNK_RS12915	NA	NA	NA	OG0002722	hypothetical protein
ProNeg	PNK_RS12920	NA	NA	NA	OG0000867	hypothetical protein
ProNeg	PNK_RS12930	NA	NA	NA	OG0003359	hypothetical protein
ProNeg	PNK_RS12940	NA	NA	NA	OG0002964	type IV conjugative transfer system protein TraL
ProNeg	PNK_RS12945	NA	NA	NA	OG0003800	hypothetical protein
ProNeg	PNK_RS12950	NA	NA	NA	OG0001810	hypothetical protein
ProNeg	PNK_RS12955	NA	NA	NA	OG0002888	hypothetical protein
ProNeg	PNK_RS13205	NA	NA	NA	OG0003458	hypothetical protein
ProNeg	PNK_RS13245	NA	NA	NA	OG0017731	hypothetical protein
ProNeg	PNK_RS12215	ENOG4105SQB	S	NA	OG0004286	hypothetical protein
ProNeg	PNK_RS12230	ENOG4106H6R	S	UPF0380 protein	OG0003770	DUF945 domain-containing protein
ProNeg	PNK_RS12240	ENOG4105KZE	S	Death-On-Curing Family	OG0002071	type II toxin-antitoxin system death-on-curing family toxin
ProNeg	PNK_RS12280	ENOG4107A7W	S	NA	OG0001360	hypothetical protein
ProNeg	PNK_RS12365	ENOG4105EM3	S	ATPase AAA superfamily	OG0000611	ATP-binding protein
ProNeg	PNK_RS12380	ENOG4107UP8	S	NA	OG0004182	ATP-binding protein
ProNeg	PNK_RS12390	ENOG4105PVJ	S	Phage derived protein Gp49-like (DUF891)	OG0002760	addiction module toxin RelE
ProNeg	PNK_RS12395	ENOG4108FIT	S	NA	OG0001320	hypothetical protein
ProNeg	PNK_RS12460	ENOG4107A7W	S	NA	OG0001360	hypothetical protein
ProNeg	PNK_RS12525	ENOG4109CKK	S	Sel1 domain protein repeat-containing protein	OG0000061	hypothetical protein
ProNeg	PNK_RS12530	ENOG410CY60	S	SEL1	OG0000061	sel1 repeat family protein
ProNeg	PNK_RS12540	ENOG41078SD	S	NA	OG0000584	hypothetical protein
ProNeg	PNK_RS12555	ENOG410BGZU	S	repeat-containing protein	OG0000061	sel1 repeat family protein
ProNeg	PNK_RS12560	ENOG4108FIQ	S	NA	OG0000583	hypothetical protein
ProNeg	PNK_RS12565	ENOG4107D38	S	NA	OG0000584	hypothetical protein
ProNeg	PNK_RS12570	ENOG4107VN8	S	Phage integrase family	OG0002015	hypothetical protein
ProNeg	PNK_RS12575	ENOG4107WG2	S	Nucleotidyl transferase of unknown function (DUF1814)	OG0001161	hypothetical protein
ProNeg	PNK_RS12580	ENOG4105JUZ	S	NA	OG0004109	hypothetical protein
ProNeg	PNK_RS12585	ENOG410BEST	S	Sel1 domain protein repeat-containing protein	OG0000061	sel1 repeat family protein
ProNeg	PNK_RS12595	ENOG4108FIT	S	NA	OG0001320	hypothetical protein
ProNeg	PNK_RS12630	ENOG4107VN8	S	Phage integrase family	OG0002015	hypothetical protein
ProNeg	PNK_RS12690	ENOG4105F2S	S	Abortive infection protein AbiGII	OG0000561	nucleotidyl transferase AbiEii/AbiGii toxin family protein
ProNeg	PNK_RS12695	ENOG4107VIN	S	NA	OG0000768	hypothetical protein
ProNeg	PNK_RS12850	ENOG4106MFV	S	virulence plasmid	OG0000311	hypothetical protein
ProNeg	PNK_RS12875	ENOG4108SQV	S	Pilus assembly protein	OG0002961	hypothetical protein
ProNeg	PNK_RS12885	ENOG4108X6C	S	Conjugal transfer mating pair stabilization protein TraN	OG0002252	hypothetical protein
ProNeg	PNK_RS12890	ENOG4107PHU	S	transfer protein TraU	OG0002723	conjugal transfer protein
ProNeg	PNK_RS12895	ENOG4106D45	S	Conjugative transfer protein	OG0002960	type-F conjugative transfer system pilin assembly protein TrbC
ProNeg	PNK_RS12900	ENOG4105HVM	S	Type-F conjugative transfer system protein TraW	OG0002546	type-F conjugative transfer system protein TraW
ProNeg	PNK_RS13230	ENOG4105YWC	S	May play a role in 30S ribosomal subunit biogenesis. Unusual circulary permuted GTPase that catalyzes rapid hydrolysis of GTP with a slow catalytic turnover (By similarity)	OG0004707	RNHCP domain-containing protein
ProNeg	PNK_RS12865	ENOG4106N1G	U	Conjugative transfer protein	OG0001991	type IV conjugative transfer system coupling protein TraD
ProNeg	PNK_RS12870	ENOG4108RCN	U	Conjugative transfer protein TraG	OG0002724	conjugal transfer protein TraG
ProNeg	PNK_RS12880	ENOG410678I	U	Inherit from NOG: Pilus assembly protein	OG0002547	type-F conjugative transfer system pilin assembly protein TraF
ProNeg	PNK_RS12905	ENOG4105ZCR	U	Pilus assembly protein TraF	OG0004287	hypothetical protein
ProNeg	PNK_RS12910	ENOG4107S2X	U	Pilus assembly protein	OG0001837	type IV secretion system protein TraC
ProNeg	PNK_RS12925	ENOG4108K2X	U	pilus assembly	OG0002963	hypothetical protein
ProNeg	PNK_RS12935	ENOG41067KI	U	TraE protein	OG0002727	type IV conjugative transfer system protein TraE
ProNeg	PNK_RS12445	ENOG4105EGG	V	ABC transporter	OG0003914	ABC transporter ATP-binding protein
PRONEGDIA	BN1093_RS00475	ENOG4105C6H	C	Catalyzes the formation of acetyl phosphate from acetate and ATP. Can also catalyze the reverse reaction (By similarity)	OG0000913	acetate kinase
PRONEGDIA	BN1093_RS00545	ENOG4105VWP	C	Inherit from COG: 4Fe-4S ferredoxin, iron-sulfur binding	OG0001902	four-helix bundle copper-binding protein
PRONEGDIA	BN1093_RS00380	ENOG4107QJE	D	Chromosome Partitioning Protein	OG0000076	ParA family protein
PRONEGDIA	BN1093_RS00520	ENOG4105KGA	F	Ribose-Phosphate Pyrophosphokinase	OG0000297	phosphoribosylpyrophosphate synthetase
PRONEGDIA	BN1093_RS00525	ENOG4105CMW	F	The enzymes which catalyze the reversible phosphorolysis of pyrimidine nucleosides are involved in the degradation of these compounds and in their utilization as carbon and energy sources, or in the rescue of pyrimidine bases for nucleotide synthesis (By similarity)	OG0002213	thymidine phosphorylase
PRONEGDIA	BN1093_RS00165	ENOG4107QQ4	G	Catalyzes the synthesis of ADP-glucose, a sugar donor used in elongation reactions on alpha-glucans (By similarity)	OG0000277	glucose-1-phosphate adenylyltransferase
PRONEGDIA	BN1093_RS00540	ENOG4107R76	G	Phosphorylase is an important allosteric enzyme in carbohydrate metabolism. Enzymes from different sources differ in their regulatory mechanisms and in their natural substrates. However, all known phosphorylases share catalytic and structural properties (By similarity)	OG0001522	alpha-glucan family phosphorylase
PRONEGDIA	BN1093_RS00565	ENOG4107QRI	G	Phosphoketolase	OG0001189	phosphoketolase
PRONEGDIA	BN1093_RS00530	ENOG4105CY0	J	Metallo-Beta-Lactamase	OG0001294	MBL fold hydrolase
PRONEGDIA	BN1093_RS00125	ENOG4107RMW	L	DNA Methylase	OG0001194	hypothetical protein
PRONEGDIA	BN1093_RS00160	ENOG4106VZX	L	establishment of viral latency	OG0000907	integrase
PRONEGDIA	BN1093_RS00390	ENOG4107FVS	L	DnaB domain protein helicase domain protein	OG0005553	hypothetical protein
PRONEGDIA	BN1093_RS00105	ENOG4107XZU	M	Outer membrane efflux protein	OG0002052	TolC family protein
PRONEGDIA	BN1093_RS00200	ENOG4105YGM	M	Outer membrane efflux protein	OG0000870	TolC family protein
PRONEGDIA	BN1093_RS00515	ENOG410802V	M	Fasciclin	OG0000948	hypothetical protein
PRONEGDIA	BN1093_RS00560	ENOG4105F3W	M	Outer membrane efflux protein	OG0001622	TolC family protein
PRONEGDIA	BN1093_RS00120	NA	NA	NA	OG0004637	DUF1064 domain-containing protein
PRONEGDIA	BN1093_RS00150	NA	NA	NA	OG0002887	hypothetical protein
PRONEGDIA	BN1093_RS00155	NA	NA	NA	OG0004636	hypothetical protein
PRONEGDIA	BN1093_RS00180	NA	NA	NA	OG0017516	hypothetical protein
PRONEGDIA	BN1093_RS00205	NA	NA	NA	OG0000676	hypothetical protein
PRONEGDIA	BN1093_RS00225	NA	NA	NA	OG0005573	hypothetical protein
PRONEGDIA	BN1093_RS00235	NA	NA	NA	OG0005571	hypothetical protein
PRONEGDIA	BN1093_RS00240	NA	NA	NA	OG0007906	hypothetical protein
PRONEGDIA	BN1093_RS00250	NA	NA	NA	OG0005570	hypothetical protein
PRONEGDIA	BN1093_RS00255	NA	NA	NA	OG0005569	hypothetical protein
PRONEGDIA	BN1093_RS00260	NA	NA	NA	OG0005568	hypothetical protein
PRONEGDIA	BN1093_RS00280	NA	NA	NA	OG0005566	hypothetical protein
PRONEGDIA	BN1093_RS00285	NA	NA	NA	OG0005565	hypothetical protein
PRONEGDIA	BN1093_RS00295	NA	NA	NA	OG0005563	hypothetical protein
PRONEGDIA	BN1093_RS00305	NA	NA	NA	OG0006686	hypothetical protein
PRONEGDIA	BN1093_RS00325	NA	NA	NA	OG0005558	hypothetical protein
PRONEGDIA	BN1093_RS00330	NA	NA	NA	OG0005557	hypothetical protein
PRONEGDIA	BN1093_RS00335	NA	NA	NA	OG0005556	hypothetical protein
PRONEGDIA	BN1093_RS00340	NA	NA	NA	OG0005555	hypothetical protein
PRONEGDIA	BN1093_RS00345	NA	NA	NA	OG0002505	hypothetical protein
PRONEGDIA	BN1093_RS00355	NA	NA	NA	OG0006685	hypothetical protein
PRONEGDIA	BN1093_RS00370	NA	NA	NA	OG0017517	hypothetical protein
PRONEGDIA	BN1093_RS00375	NA	NA	NA	OG0017518	hypothetical protein
PRONEGDIA	BN1093_RS00385	NA	NA	NA	OG0004642	hypothetical protein
PRONEGDIA	BN1093_RS00395	NA	NA	NA	OG0005552	hypothetical protein
PRONEGDIA	BN1093_RS00400	NA	NA	NA	OG0004641	hypothetical protein
PRONEGDIA	BN1093_RS00405	NA	NA	NA	OG0004640	hypothetical protein
PRONEGDIA	BN1093_RS00410	NA	NA	NA	OG0005551	hypothetical protein
PRONEGDIA	BN1093_RS00415	NA	NA	NA	OG0006683	hypothetical protein
PRONEGDIA	BN1093_RS00420	NA	NA	NA	OG0004639	hypothetical protein
PRONEGDIA	BN1093_RS00425	NA	NA	NA	OG0005550	hypothetical protein
PRONEGDIA	BN1093_RS00430	NA	NA	NA	OG0017519	hypothetical protein
PRONEGDIA	BN1093_RS00435	NA	NA	NA	OG0007907	hypothetical protein
PRONEGDIA	BN1093_RS00445	NA	NA	NA	OG0005549	hypothetical protein
PRONEGDIA	BN1093_RS00450	NA	NA	NA	OG0004638	hypothetical protein
PRONEGDIA	BN1093_RS00455	NA	NA	NA	OG0005548	hypothetical protein
PRONEGDIA	BN1093_RS00460	NA	NA	NA	OG0002505	hypothetical protein
PRONEGDIA	BN1093_RS00465	NA	NA	NA	OG0005547	hypothetical protein
PRONEGDIA	BN1093_RS00470	NA	NA	NA	OG0001787	hypothetical protein
PRONEGDIA	BN1093_RS00480	NA	NA	NA	OG0005174	hypothetical protein
PRONEGDIA	BN1093_RS00490	NA	NA	NA	OG0007908	hypothetical protein
PRONEGDIA	BN1093_RS12625	NA	NA	NA	OG0005546	hypothetical protein
PRONEGDIA	BN1093_RS12640	NA	NA	NA	OG0003558	hypothetical protein
PRONEGDIA	BN1093_RS12650	NA	NA	NA	OG0003192	hypothetical protein
PRONEGDIA	BN1093_RS12655	NA	NA	NA	OG0002888	hypothetical protein
PRONEGDIA	BN1093_RS13295	NA	NA	NA	OG0005554	hypothetical protein
PRONEGDIA	BN1093_RS00500	ENOG4105M43	O	isoprenylcysteine carboxyl methyltransferase	OG0001939	isoprenylcysteine carboxylmethyltransferase family protein
PRONEGDIA	BN1093_RS00100	ENOG4105EP1	P	Efflux transporter rnd family, mfp subunit	OG0000621	HlyD family secretion protein
PRONEGDIA	BN1093_RS00185	ENOG410CXNV	P	cadmium-transporting ATPase	OG0000038	heavy metal translocating P-type ATPase
PRONEGDIA	BN1093_RS00190	ENOG410CZ0I	P	AcrB/AcrD/AcrF family	OG0000215	CusA/CzcA family heavy metal efflux RND transporter
PRONEGDIA	BN1093_RS00195	ENOG4105EDC	P	Efflux transporter rnd family, mfp subunit	OG0000621	efflux RND transporter periplasmic adaptor subunit
PRONEGDIA	BN1093_RS00510	ENOG4101Q98	P	p-type atpase	OG0000038	copper-translocating P-type ATPase
PRONEGDIA	BN1093_RS00570	ENOG4116PGS	P	ATPase, P-type transporting, HAD superfamily, subfamily IC	OG0000739	cation-translocating P-type ATPase
PRONEGDIA	BN1093_RS00110	ENOG4107VIN	S	NA	OG0000768	hypothetical protein
PRONEGDIA	BN1093_RS00115	ENOG4105F2S	S	Abortive infection protein AbiGII	OG0000561	nucleotidyl transferase AbiEii/AbiGii toxin family protein
PRONEGDIA	BN1093_RS00135	ENOG4107XNW	S	Phage Terminase Large Subunit	OG0004061	terminase
PRONEGDIA	BN1093_RS00140	ENOG4107VIN	S	NA	OG0000768	hypothetical protein
PRONEGDIA	BN1093_RS00145	ENOG4105F2S	S	Abortive infection protein AbiGII	OG0000561	nucleotidyl transferase AbiEii/AbiGii toxin family protein
PRONEGDIA	BN1093_RS00170	ENOG41065K3	S	NA	OG0001481	hypothetical protein
PRONEGDIA	BN1093_RS00175	ENOG4105EM3	S	ATPase AAA superfamily	OG0000611	ATPase
PRONEGDIA	BN1093_RS00210	ENOG4107ZQ5	S	Phage-associated protein, HI1409 family	OG0005574	hypothetical protein
PRONEGDIA	BN1093_RS00230	ENOG4105FAG	S	bacteriophage protein	OG0005572	DUF2184 domain-containing protein
PRONEGDIA	BN1093_RS00275	ENOG4106V0S	S	NA	OG0004643	DUF3277 domain-containing protein
PRONEGDIA	BN1093_RS00290	ENOG4105WXM	S	NA	OG0005564	hypothetical protein
PRONEGDIA	BN1093_RS00300	ENOG4105NFZ	S	NA	OG0005562	hypothetical protein
PRONEGDIA	BN1093_RS00310	ENOG4108T07	S	Bacteriophage protein	OG0005561	hypothetical protein
PRONEGDIA	BN1093_RS00315	ENOG41067H3	S	NA	OG0005560	hypothetical protein
PRONEGDIA	BN1093_RS00320	ENOG4108VAD	S	Inherit from COG: baseplate J family protein	OG0005559	hypothetical protein
PRONEGDIA	BN1093_RS00485	ENOG4105VPX	S	protein, conserved in bacteria	OG0001574	transcriptional regulator
PRONEGDIA	BN1093_RS00495	ENOG4106BG4	S	Protein of unknown function (DUF2933)	OG0017520	DUF2933 domain-containing protein
PRONEGDIA	BN1093_RS00505	ENOG4105R9V	S	Pfam:DUF2329	OG0002223	hypothetical protein
PRONEGDIA	BN1093_RS00550	ENOG410695E	S	NA	OG0001972	DUF2231 domain-containing protein
PRONEGDIA	BN1093_RS12630	ENOG4105U4U	S	Phage head morphogenesis protein	OG0004645	phage head morphogenesis protein
PRONEGDIA	BN1093_RS12635	ENOG4108RS5	S	Uncharacterized protein conserved in bacteria (DUF2213)	OG0004644	DUF2213 domain-containing protein
PRONEGDIA	BN1093_RS12645	ENOG4108MJJ	S	Protein of unknown function (DUF3383)	OG0005567	DUF3383 domain-containing protein
PRONEGDIA	BN1093_RS00535	ENOG4105G97	V	Restriction endonuclease	OG0006682	ATPase
Rhab	Rhabdo_F_00100	ENOG4105F0X	D	Cobyrinic acid ac-diamide synthase	OG0000076	Chromosome-partitioning ATPase Soj
Rhab	Rhabdo_F_00060	ENOG4105YCW	L	Transposase	OG0001507	Uncharacterized protein
Rhab	Rhabdo_F_00080	ENOG4106VZX	L	establishment of viral latency	OG0000907	Virulence plasmid integrase Pgp8-D
Rhab	Rhabdo_U_00170	ENOG4108NMA	L	Plasmid and phage replicative helicase	OG0004479	hypothetical protein
Rhab	Rhabdo_F_00030	NA	NA	NA	OG0000828	hypothetical protein
Rhab	Rhabdo_F_00040	NA	NA	NA	OG0020422	hypothetical protein
Rhab	Rhabdo_F_00050	NA	NA	NA	OG0020423	hypothetical protein
Rhab	Rhabdo_F_00070	NA	NA	NA	OG0002031	hypothetical protein
Rhab	Rhabdo_F_00090	NA	NA	NA	OG0005864	Uncharacterized protein
Rhab	Rhabdo_U_00010	NA	NA	NA	OG0020558	hypothetical protein
Rhab	Rhabdo_U_00020	NA	NA	NA	OG0020559	hypothetical protein
Rhab	Rhabdo_U_00030	NA	NA	NA	OG0000676	hypothetical protein
Rhab	Rhabdo_U_00040	NA	NA	NA	OG0020560	hypothetical protein
Rhab	Rhabdo_U_00050	NA	NA	NA	OG0005194	hypothetical protein
Rhab	Rhabdo_U_00060	NA	NA	NA	OG0002505	hypothetical protein
Rhab	Rhabdo_U_00080	NA	NA	NA	OG0005194	hypothetical protein
Rhab	Rhabdo_U_00090	NA	NA	NA	OG0005194	hypothetical protein
Rhab	Rhabdo_U_00100	NA	NA	NA	OG0005194	hypothetical protein
Rhab	Rhabdo_U_00110	NA	NA	NA	OG0002505	hypothetical protein
Rhab	Rhabdo_U_00120	NA	NA	NA	OG0002505	hypothetical protein
Rhab	Rhabdo_U_00130	NA	NA	NA	OG0020561	hypothetical protein
Rhab	Rhabdo_U_00140	NA	NA	NA	OG0020562	hypothetical protein
Rhab	Rhabdo_U_00150	NA	NA	NA	OG0000035	hypothetical protein
Rhab	Rhabdo_U_00160	NA	NA	NA	OG0001808	hypothetical protein
Rhab	Rhabdo_U_00180	NA	NA	NA	OG0001637	Uncharacterized protein
Rhab	Rhabdo_U_00070	ENOG4105CHJ	Q	isochorismatase hydrolase	OG0001623	Uncharacterized protein YcaC
Rhab	Rhabdo_F_00010	ENOG410684Q	S	prevent-host-death family	OG0002097	Uncharacterized protein
Rhab	Rhabdo_F_00020	ENOG41060JE	S	PilT protein domain protein	OG0002645	Uncharacterized protein
Rubis	BN1013_02349	ENOG4105VWP	C	Inherit from COG: 4Fe-4S ferredoxin, iron-sulfur binding	OG0001902	hypothetical protein
Rubis	BN1013_02384	ENOG4107QJE	D	Chromosome Partitioning Protein	OG0000076	Sporulation initiation inhibitor protein soj
Rubis	BN1013_02470	ENOG4105C2U	D	cobyrinic Acid a,c-diamide synthase	OG0000076	Sporulation initiation inhibitor protein soj
Rubis	BN1013_02436	ENOG4107RSH	E	Aminotransferase	OG0000060	Aspartate aminotransferase
Rubis	BN1013_02437	ENOG4107ZCG	E	ornithine cyclodeaminase EC 4.3.1.12	OG0001538	ornithine cyclodeaminase
Rubis	BN1013_02438	ENOG41089BK	F	Glutamine amido-transferase	OG0000241	glutamine amidotransferase
Rubis	BN1013_02442	ENOG4105RHY	F	Pfam:UPF0157	OG0000707	dephospho-CoA kinase/protein folding accessory domain-containing protein
Rubis	BN1013_02479	ENOG4105EZS	F	DNA RNA NON-specific endonuclease	OG0001277	Nuclease precursor
Rubis	BN1013_02355	ENOG41086BC	F, G	Inherit from COG: histidine triad (hIT) protein	OG0001603	hypothetical protein
Rubis	BN1013_02357	ENOG41086BC	F, G	Inherit from COG: histidine triad (hIT) protein	OG0001603	tellurite resistance protein TehB
Rubis	BN1013_02423	ENOG4108Z28	G	Cupin 2, conserved barrel domain protein	OG0001467	hypothetical protein
Rubis	BN1013_02360	ENOG4105YJ5	K	acetyltransferase	OG0001070	putative acetyltransferase
Rubis	BN1013_02379	ENOG4105TES	K	Tetr family transcriptional regulator	OG0000082	mycofactocin system transcriptional regulator
Rubis	BN1013_02431	ENOG4108JCI	K	Transcriptional regulator	OG0000160	anaerobic benzoate catabolism transcriptional regulator
Rubis	BN1013_02433	ENOG4105RV9	K	Transcriptional regulator	OG0000231	Organic hydroperoxide resistance transcriptional regulator
Rubis	BN1013_02474	ENOG4105R5S	K	Transcriptional regulator (XRE family	OG0000873	putative zinc finger/helix-turn-helix protein, YgiT family
Rubis	BN1013_02382	ENOG4107FVS	L	DnaB domain protein helicase domain protein	OG0005553	Replicative DNA helicase
Rubis	BN1013_02418	ENOG41082SS	L	Histone-like DNA-binding protein which is capable of wrapping DNA to stabilize it, and thus to prevent its denaturation under extreme environmental conditions (By similarity)	OG0000197	hypothetical protein
Rubis	BN1013_02445	ENOG4106VZX	L	establishment of viral latency	OG0000907	site-specific tyrosine recombinase XerC
Rubis	BN1013_02468	ENOG4105F8B	L	mobA MobL family protein	OG0001570	conjugal transfer relaxase TraA
Rubis	BN1013_02472	ENOG4107RNE	L	DNA polymerase	OG0000525	DNA polymerase V subunit UmuC
Rubis	BN1013_02346	ENOG4105F3W	M	Outer membrane efflux protein	OG0001622	Cation efflux system protein CzcC
Rubis	BN1013_02414	ENOG4105F6J	M	Alpha beta hydrolase fold	OG0000208	3-oxoadipate enol-lactonase
Rubis	BN1013_02473	ENOG41086BT	M	17 kDa surface antigen	OG0003054	Outer membrane lipoprotein SlyB precursor
Rubis	BN1013_02480	ENOG4101TGT	M	Sel1 domain protein repeat-containing protein	OG0000061	Putative beta-lactamase HcpC precursor
Rubis	BN1013_02345	NA	NA	NA	OG0000676	hypothetical protein
Rubis	BN1013_02350	NA	NA	NA	OG0004631	hypothetical protein
Rubis	BN1013_02353	NA	NA	NA	OG0005174	hypothetical protein
Rubis	BN1013_02354	NA	NA	NA	OG0002401	hypothetical protein
Rubis	BN1013_02362	NA	NA	NA	OG0004633	Beta-lactamase
Rubis	BN1013_02363	NA	NA	NA	OG0001787	hypothetical protein
Rubis	BN1013_02364	NA	NA	NA	OG0005547	hypothetical protein
Rubis	BN1013_02365	NA	NA	NA	OG0002505	hypothetical protein
Rubis	BN1013_02366	NA	NA	NA	OG0005548	hypothetical protein
Rubis	BN1013_02367	NA	NA	NA	OG0020801	hypothetical protein
Rubis	BN1013_02368	NA	NA	NA	OG0004638	hypothetical protein
Rubis	BN1013_02369	NA	NA	NA	OG0005549	hypothetical protein
Rubis	BN1013_02371	NA	NA	NA	OG0003192	hypothetical protein
Rubis	BN1013_02372	NA	NA	NA	OG0007907	hypothetical protein
Rubis	BN1013_02373	NA	NA	NA	OG0005550	hypothetical protein
Rubis	BN1013_02374	NA	NA	NA	OG0004639	hypothetical protein
Rubis	BN1013_02375	NA	NA	NA	OG0006684	hypothetical protein
Rubis	BN1013_02376	NA	NA	NA	OG0005551	hypothetical protein
Rubis	BN1013_02377	NA	NA	NA	OG0004640	hypothetical protein
Rubis	BN1013_02378	NA	NA	NA	OG0004641	hypothetical protein
Rubis	BN1013_02380	NA	NA	NA	OG0002364	SnoaL-like domain protein
Rubis	BN1013_02381	NA	NA	NA	OG0005552	hypothetical protein
Rubis	BN1013_02383	NA	NA	NA	OG0004642	hypothetical protein
Rubis	BN1013_02385	NA	NA	NA	OG0000676	hypothetical protein
Rubis	BN1013_02386	NA	NA	NA	OG0007886	hypothetical protein
Rubis	BN1013_02387	NA	NA	NA	OG0002505	hypothetical protein
Rubis	BN1013_02388	NA	NA	NA	OG0005555	hypothetical protein
Rubis	BN1013_02389	NA	NA	NA	OG0005556	hypothetical protein
Rubis	BN1013_02390	NA	NA	NA	OG0005557	hypothetical protein
Rubis	BN1013_02391	NA	NA	NA	OG0005558	hypothetical protein
Rubis	BN1013_02396	NA	NA	NA	OG0005563	hypothetical protein
Rubis	BN1013_02397	NA	NA	NA	OG0005564	hypothetical protein
Rubis	BN1013_02398	NA	NA	NA	OG0005565	hypothetical protein
Rubis	BN1013_02399	NA	NA	NA	OG0005566	hypothetical protein
Rubis	BN1013_02402	NA	NA	NA	OG0005568	hypothetical protein
Rubis	BN1013_02403	NA	NA	NA	OG0005569	hypothetical protein
Rubis	BN1013_02405	NA	NA	NA	OG0003558	hypothetical protein
Rubis	BN1013_02406	NA	NA	NA	OG0007906	hypothetical protein
Rubis	BN1013_02407	NA	NA	NA	OG0005571	hypothetical protein
Rubis	BN1013_02409	NA	NA	NA	OG0005573	hypothetical protein
Rubis	BN1013_02422	NA	NA	NA	OG0006267	hypothetical protein
Rubis	BN1013_02427	NA	NA	NA	OG0020802	hypothetical protein
Rubis	BN1013_02439	NA	NA	NA	OG0006768	hypothetical protein
Rubis	BN1013_02448	NA	NA	NA	OG0002272	hypothetical protein
Rubis	BN1013_02449	NA	NA	NA	OG0002272	hypothetical protein
Rubis	BN1013_02451	NA	NA	NA	OG0002887	hypothetical protein
Rubis	BN1013_02452	NA	NA	NA	OG0002722	hypothetical protein
Rubis	BN1013_02453	NA	NA	NA	OG0000867	Protein-disulfide isomerase
Rubis	BN1013_02455	NA	NA	NA	OG0003359	type-F conjugative transfer system secretin TraK
Rubis	BN1013_02457	NA	NA	NA	OG0002964	type IV conjugative transfer system protein TraL
Rubis	BN1013_02458	NA	NA	NA	OG0003800	hypothetical protein
Rubis	BN1013_02459	NA	NA	NA	OG0001810	hypothetical protein
Rubis	BN1013_02460	NA	NA	NA	OG0003177	hypothetical protein
Rubis	BN1013_02461	NA	NA	NA	OG0020804	hypothetical protein
Rubis	BN1013_02462	NA	NA	NA	OG0000828	hypothetical protein
Rubis	BN1013_02465	NA	NA	NA	OG0020805	hypothetical protein
Rubis	BN1013_02467	NA	NA	NA	OG0002725	Conjugal transfer protein TraD
Rubis	BN1013_02469	NA	NA	NA	OG0020806	hypothetical protein
Rubis	BN1013_02476	NA	NA	NA	OG0020807	hypothetical protein
Rubis	BN1013_02478	NA	NA	NA	OG0007887	hypothetical protein
Rubis	BN1013_02482	NA	NA	NA	OG0005171	hypothetical protein
Rubis	BN1013_02466	ENOG41065JB	O	Disulfide Bond Formation Protein	OG0001030	disulfide bond formation protein B
Rubis	BN1013_02351	ENOG4101Q98	P	p-type atpase	OG0000038	Silver exporting P-type ATPase
Rubis	BN1013_02347	ENOG4107R3Q	Q	Multicopper oxidase	OG0001278	Copper resistance protein A precursor
Rubis	BN1013_02348	ENOG410695E	S	NA	OG0001972	putative membrane protein
Rubis	BN1013_02352	ENOG4105VPX	S	protein, conserved in bacteria	OG0001574	Copper-sensitive operon repressor
Rubis	BN1013_02359	ENOG41081YN	S	resistaNce protein	OG0004954	Fosfomycin resistance protein FosX
Rubis	BN1013_02361	ENOG41081KY	S	Pentapeptide repeat protein	OG0000976	Pentapeptide repeats (8 copies)
Rubis	BN1013_02370	ENOG4105RH2	S	NA	OG0002888	hypothetical protein
Rubis	BN1013_02392	ENOG4108VAD	S	Inherit from COG: baseplate J family protein	OG0005559	hypothetical protein
Rubis	BN1013_02393	ENOG41067H3	S	NA	OG0005560	hypothetical protein
Rubis	BN1013_02394	ENOG4108T07	S	Bacteriophage protein	OG0005561	hypothetical protein
Rubis	BN1013_02395	ENOG41062EE	S	NA	OG0005562	hypothetical protein
Rubis	BN1013_02400	ENOG4106V0S	S	NA	OG0004643	hypothetical protein
Rubis	BN1013_02401	ENOG4108MJJ	S	Protein of unknown function (DUF3383)	OG0005567	hypothetical protein
Rubis	BN1013_02404	ENOG4106ESG	S	NA	OG0005570	hypothetical protein
Rubis	BN1013_02408	ENOG4105FAG	S	bacteriophage protein	OG0005572	hypothetical protein
Rubis	BN1013_02410	ENOG4108RS5	S	Uncharacterized protein conserved in bacteria (DUF2213)	OG0004644	hypothetical protein
Rubis	BN1013_02411	ENOG4105U4U	S	Phage head morphogenesis protein	OG0004645	phage head morphogenesis protein, SPP1 gp7 family
Rubis	BN1013_02412	ENOG4107ZQ5	S	Phage-associated protein, HI1409 family	OG0005574	phage-associated protein, family
Rubis	BN1013_02413	ENOG4105ZEW	S	Protein of unknown function (DUF2608)	OG0000190	hypothetical protein
Rubis	BN1013_02415	ENOG4105F2S	S	Abortive infection protein AbiGII	OG0000561	hypothetical protein
Rubis	BN1013_02416	ENOG4107VIN	S	NA	OG0000768	hypothetical protein
Rubis	BN1013_02417	ENOG4107S08	S	filamentation induced by cAMP protein Fic	OG0000146	Adenosine monophosphate-protein transferase SoFic
Rubis	BN1013_02419	ENOG4105NNT	S	Acetyltransferase GNAT Family	OG0001206	Acetyltransferase (GNAT) family protein
Rubis	BN1013_02420	ENOG4105VEV	S	-acetyltransferase	OG0000178	putative acetyltransferase
Rubis	BN1013_02421	ENOG4105IZ5	S	NA	OG0001891	uridine/cytidine kinase
Rubis	BN1013_02424	ENOG4105H9W	S	Short-chain dehydrogenase reductase Sdr	OG0000005	Glucose 1-dehydrogenase 2
Rubis	BN1013_02425	ENOG4106ZHN	S	synthetase	OG0004076	alanyl-tRNA synthetase
Rubis	BN1013_02426	ENOG4105ZEW	S	Protein of unknown function (DUF2608)	OG0000190	hypothetical protein
Rubis	BN1013_02428	ENOG4108RM6	S	Alanyl-tRNA synthetase	OG0020803	alanyl-tRNA synthetase
Rubis	BN1013_02429	ENOG4108RM6	S	Alanyl-tRNA synthetase	OG0004076	alanyl-tRNA synthetase
Rubis	BN1013_02430	ENOG4108UIN	S	ybak prolyl-trna synthetase associated region	OG0006238	YbaK/EbsC protein
Rubis	BN1013_02432	ENOG4105M5P	S	UPF0310 protein	OG0003793	EVE domain protein
Rubis	BN1013_02434	ENOG41085D5	S	Polyketide cyclase / dehydrase and lipid transport	OG0003575	Polyketide cyclase / dehydrase and lipid transport
Rubis	BN1013_02435	ENOG4108SGR	S	YheO domain-containing protein	OG0001840	YheO-like PAS domain protein
Rubis	BN1013_02440	ENOG4107XPF	S	Short-chain dehydrogenase reductase Sdr	OG0000005	putative oxidoreductase
Rubis	BN1013_02441	ENOG41083VS	S	Aminoglycoside phosphotransferase	OG0001543	Phosphotransferase enzyme family protein
Rubis	BN1013_02443	ENOG4105GXG	S	acetyltransferase, (GNAT) family	OG0000707	Acetyltransferase (GNAT) family protein
Rubis	BN1013_02444	ENOG4108TPF	S	SnoaL-like polyketide cyclase	OG0001658	putative ester cyclase
Rubis	BN1013_02446	ENOG4105GY0	S	Zeta toxin	OG0002236	Zeta toxin
Rubis	BN1013_02447	ENOG4106DUH	S	NA	OG0004081	hypothetical protein
Rubis	BN1013_02450	ENOG41074FA	S	NA	OG0002323	hypothetical protein
Rubis	BN1013_02463	ENOG4109CKK	S	Sel1 domain protein repeat-containing protein	OG0000061	Polar organelle development protein
Rubis	BN1013_02464	ENOG4105SQB	S	NA	OG0004286	hypothetical protein
Rubis	BN1013_02471	ENOG4106MFV	S	virulence plasmid	OG0000311	hypothetical protein
Rubis	BN1013_02475	ENOG4105WNK	S	Protein of unknown function (DUF1044)	OG0002573	hypothetical protein
Rubis	BN1013_02477	ENOG4107VN8	S	Phage integrase family	OG0002015	site-specific tyrosine recombinase XerD
Rubis	BN1013_02484	ENOG4108SQV	S	Pilus assembly protein	OG0002961	conjugal transfer pilus assembly protein TraH
Rubis	BN1013_02486	ENOG4108X6C	S	Conjugal transfer mating pair stabilization protein TraN	OG0002252	conjugal transfer mating pair stabilization protein TraN
Rubis	BN1013_02487	ENOG4107PHU	S	transfer protein TraU	OG0002723	conjugal transfer pilus assembly protein TraU
Rubis	BN1013_02488	ENOG4106D45	S	Conjugative transfer protein	OG0002960	conjugal transfer pilus assembly protein TrbC
Rubis	BN1013_02489	ENOG4105HVM	S	Type-F conjugative transfer system protein TraW	OG0002546	conjugal transfer pilus assembly protein TraW
Rubis	BN1013_02454	ENOG4108K2X	U	pilus assembly	OG0002963	conjugal transfer pilus assembly protein TraB
Rubis	BN1013_02456	ENOG41067KI	U	TraE protein	OG0002727	conjugal transfer pilus assembly protein TraE
Rubis	BN1013_02481	ENOG4106N1G	U	Conjugative transfer protein	OG0001991	DNA transport protein TraD
Rubis	BN1013_02483	ENOG4108RCN	U	Conjugative transfer protein TraG	OG0002724	conjugal transfer mating pair stabilization protein TraG
Rubis	BN1013_02485	ENOG410678I	U	Inherit from NOG: Pilus assembly protein	OG0002547	conjugal pilus assembly protein TraF
Rubis	BN1013_02490	ENOG4105ZCR	U	Pilus assembly protein TraF	OG0004287	conjugal transfer pilin processing protease TraF
Rubis	BN1013_02491	ENOG4107S2X	U	Pilus assembly protein	OG0001837	conjugal transfer ATP-binding protein TraC
Rubis	BN1013_02356	ENOG410I6KM	V	ABC transporter ATP-binding	OG0000036	Putative multidrug export ATP-binding/permease protein
Rubis	BN1013_02358	ENOG410I6KM	V	ABC transporter ATP-binding	OG0000036	Putative multidrug export ATP-binding/permease protein
SIMNZ	SNE_RS00215	ENOG4105NU1	B	BAF60b domain protein	OG0000648	hypothetical protein
SIMNZ	SNE_RS00275	ENOG4107QQC	C	pyridine nucleotide-disulfide oxidoreductase	OG0000033	mercury(II) reductase
SIMNZ	SNE_RS00550	ENOG4105C2U	D	cobyrinic Acid a,c-diamide synthase	OG0000076	ParA family protein
SIMNZ	SNE_RS00015	ENOG4105EZS	F	DNA RNA NON-specific endonuclease	OG0001277	hypothetical protein
SIMNZ	SNE_RS00265	ENOG4107R76	G	Phosphorylase is an important allosteric enzyme in carbohydrate metabolism. Enzymes from different sources differ in their regulatory mechanisms and in their natural substrates. However, all known phosphorylases share catalytic and structural properties (By similarity)	OG0001522	alpha-glucan family phosphorylase
SIMNZ	SNE_RS00120	ENOG4105V8E	K	NA	OG0002234	hypothetical protein
SIMNZ	SNE_RS00280	ENOG4117HPR	K	Transcriptional regulator	OG0001248	MerR family DNA-binding transcriptional regulator
SIMNZ	SNE_RS00055	ENOG4105RED	L	RecT family	OG0021032	phage recombination protein Bet
SIMNZ	SNE_RS00100	ENOG4106VZX	L	establishment of viral latency	OG0000907	site-specific integrase
SIMNZ	SNE_RS00110	ENOG4106VZX	L	establishment of viral latency	OG0000907	integrase
SIMNZ	SNE_RS00140	ENOG4106753	L	Transposase	OG0000024	transposase
SIMNZ	SNE_RS00145	ENOG4106BM1	L	Transposase	OG0000024	transposase
SIMNZ	SNE_RS00175	ENOG4108C33	L	Resolvase	OG0001037	recombinase family protein
SIMNZ	SNE_RS00190	ENOG410QK8G	L	RNA-directed DNA polymerase	OG0000120	group II intron reverse transcriptase/maturase
SIMNZ	SNE_RS00210	ENOG4105F8B	L	mobA MobL family protein	OG0001570	conjugal transfer relaxase/helicase TraA
SIMNZ	SNE_RS00320	ENOG410D0K7	L	Resolvase, N terminal domain	OG0001037	recombinase family protein
SIMNZ	SNE_RS00325	ENOG4105D13	L	transposase	OG0002726	DDE transposase
SIMNZ	SNE_RS00335	ENOG4106BM1	L	Transposase	OG0000024	transposase
SIMNZ	SNE_RS00340	ENOG4106753	L	Transposase	OG0000024	transposase
SIMNZ	SNE_RS00350	ENOG4101XTA	L	resolvase	OG0001037	recombinase family protein
SIMNZ	SNE_RS00500	ENOG41082SS	L	Histone-like DNA-binding protein which is capable of wrapping DNA to stabilize it, and thus to prevent its denaturation under extreme environmental conditions (By similarity)	OG0000197	HU family DNA-binding protein
SIMNZ	SNE_RS00530	ENOG4106BM1	L	Transposase	OG0000024	transposase
SIMNZ	SNE_RS00535	ENOG4106753	L	Transposase	OG0000024	transposase
SIMNZ	SNE_RS00545	ENOG4105CDU	L	Replicative dna helicase	OG0000162	replicative DNA helicase
SIMNZ	SNE_RS12040	ENOG4108M4E	L	transposase	OG0000103	hypothetical protein
SIMNZ	SNE_RS00250	ENOG4107XZU	M	Outer membrane efflux protein	OG0002052	TolC family protein
SIMNZ	SNE_RS00310	ENOG4105F3W	M	Outer membrane efflux protein	OG0001622	TolC family protein
SIMNZ	SNE_RS12045	ENOG4107UX3	M	phosphatidylethanolamine N-methyltransferase	OG0000006	methyltransferase domain-containing protein
SIMNZ	SNE_RS00010	NA	NA	NA	OG0000674	hypothetical protein
SIMNZ	SNE_RS00025	NA	NA	NA	OG0021030	hypothetical protein
SIMNZ	SNE_RS00030	NA	NA	NA	OG0002228	hypothetical protein
SIMNZ	SNE_RS00035	NA	NA	NA	OG0008195	hypothetical protein
SIMNZ	SNE_RS00040	NA	NA	NA	OG0002171	hypothetical protein
SIMNZ	SNE_RS00045	NA	NA	NA	OG0001499	XRE family transcriptional regulator
SIMNZ	SNE_RS00050	NA	NA	NA	OG0021031	hypothetical protein
SIMNZ	SNE_RS00060	NA	NA	NA	OG0002228	hypothetical protein
SIMNZ	SNE_RS00075	NA	NA	NA	OG0021033	hypothetical protein
SIMNZ	SNE_RS00080	NA	NA	NA	OG0007858	hypothetical protein
SIMNZ	SNE_RS00090	NA	NA	NA	OG0021035	hypothetical protein
SIMNZ	SNE_RS00095	NA	NA	NA	OG0002566	hypothetical protein
SIMNZ	SNE_RS00130	NA	NA	NA	OG0021036	hypothetical protein
SIMNZ	SNE_RS00150	NA	NA	NA	OG0021037	hypothetical protein
SIMNZ	SNE_RS00155	NA	NA	NA	OG0002685	hypothetical protein
SIMNZ	SNE_RS00160	NA	NA	NA	OG0021038	hypothetical protein
SIMNZ	SNE_RS00165	NA	NA	NA	OG0001075	hypothetical protein
SIMNZ	SNE_RS00170	NA	NA	NA	OG0000676	hypothetical protein
SIMNZ	SNE_RS00180	NA	NA	NA	OG0004193	hypothetical protein
SIMNZ	SNE_RS00195	NA	NA	NA	OG0003308	hypothetical protein
SIMNZ	SNE_RS00200	NA	NA	NA	OG0001030	disulfide bond formation protein B
SIMNZ	SNE_RS00220	NA	NA	NA	OG0021040	hypothetical protein
SIMNZ	SNE_RS00225	NA	NA	NA	OG0001075	hypothetical protein
SIMNZ	SNE_RS00230	NA	NA	NA	OG0021041	hypothetical protein
SIMNZ	SNE_RS00240	NA	NA	NA	OG0003790	hypothetical protein
SIMNZ	SNE_RS00270	NA	NA	NA	OG0003754	hypothetical protein
SIMNZ	SNE_RS00285	NA	NA	NA	OG0021042	hypothetical protein
SIMNZ	SNE_RS00300	NA	NA	NA	OG0002462	hypothetical protein
SIMNZ	SNE_RS00305	NA	NA	NA	OG0021043	hypothetical protein
SIMNZ	SNE_RS00345	NA	NA	NA	OG0000589	DUF4158 domain-containing protein
SIMNZ	SNE_RS00355	NA	NA	NA	OG0000583	zinc ribbon domain-containing protein
SIMNZ	SNE_RS00360	NA	NA	NA	OG0000584	hypothetical protein
SIMNZ	SNE_RS00380	NA	NA	NA	OG0001332	transcriptional regulator
SIMNZ	SNE_RS00390	NA	NA	NA	OG0000061	hypothetical protein
SIMNZ	SNE_RS00415	NA	NA	NA	OG0002501	hypothetical protein
SIMNZ	SNE_RS00430	NA	NA	NA	OG0021044	hypothetical protein
SIMNZ	SNE_RS00445	NA	NA	NA	OG0002722	hypothetical protein
SIMNZ	SNE_RS00450	NA	NA	NA	OG0000867	hypothetical protein
SIMNZ	SNE_RS00460	NA	NA	NA	OG0003359	conjugal transfer protein TraK
SIMNZ	SNE_RS00470	NA	NA	NA	OG0002964	conjugal transfer pore protein TraL
SIMNZ	SNE_RS00475	NA	NA	NA	OG0021045	hypothetical protein
SIMNZ	SNE_RS00480	NA	NA	NA	OG0007081	hypothetical protein
SIMNZ	SNE_RS00485	NA	NA	NA	OG0004192	hypothetical protein
SIMNZ	SNE_RS00490	NA	NA	NA	OG0008196	hypothetical protein
SIMNZ	SNE_RS00495	NA	NA	NA	OG0007469	hypothetical protein
SIMNZ	SNE_RS00505	NA	NA	NA	OG0007087	hypothetical protein
SIMNZ	SNE_RS00510	NA	NA	NA	OG0007251	hypothetical protein
SIMNZ	SNE_RS00525	NA	NA	NA	OG0005348	hypothetical protein
SIMNZ	SNE_RS00540	NA	NA	NA	OG0001637	hypothetical protein
SIMNZ	SNE_RS00560	NA	NA	NA	OG0004685	hypothetical protein
SIMNZ	SNE_RS00565	NA	NA	NA	OG0004899	hypothetical protein
SIMNZ	SNE_RS00570	NA	NA	NA	OG0000584	hypothetical protein
SIMNZ	SNE_RS00590	NA	NA	NA	OG0008197	hypothetical protein
SIMNZ	SNE_RS00595	NA	NA	NA	OG0008197	hypothetical protein
SIMNZ	SNE_RS00600	NA	NA	NA	OG0008198	hypothetical protein
SIMNZ	SNE_RS00610	NA	NA	NA	OG0005806	hypothetical protein
SIMNZ	SNE_RS00615	NA	NA	NA	OG0007080	hypothetical protein
SIMNZ	SNE_RS00620	NA	NA	NA	OG0002075	hypothetical protein
SIMNZ	SNE_RS00635	NA	NA	NA	OG0000674	hypothetical protein
SIMNZ	SNE_RS00640	NA	NA	NA	OG0008161	hypothetical protein
SIMNZ	SNE_RS12030	NA	NA	NA	OG0000022	ankyrin repeat domain-containing protein
SIMNZ	SNE_RS12060	NA	NA	NA	OG0002612	hypothetical protein
SIMNZ	SNE_RS12575	NA	NA	NA	OG0004181	hypothetical protein
SIMNZ	SNE_RS00575	ENOG410801I	O	Peptidyl-prolyl cis-trans isomerase	OG0000109	macrophage infectivity potentiator
SIMNZ	SNE_RS00245	ENOG4116PGS	P	ATPase, P-type transporting, HAD superfamily, subfamily IC	OG0000739	cation-translocating P-type ATPase
SIMNZ	SNE_RS00255	ENOG4105EP1	P	Efflux transporter rnd family, mfp subunit	OG0000621	efflux RND transporter periplasmic adaptor subunit
SIMNZ	SNE_RS00260	ENOG410RARE	P	Heavy metal efflux pump, CzcA	OG0000215	CusA/CzcA family heavy metal efflux RND transporter
SIMNZ	SNE_RS00315	ENOG4107R3Q	Q	Multicopper oxidase	OG0001278	copper oxidase
SIMNZ	SNE_RS00065	ENOG4106FTX	S	NA	OG0002262	hypothetical protein
SIMNZ	SNE_RS00085	ENOG4108VBH	S	Uncharacterized protein conserved in bacteria (DUF2251)	OG0021034	DUF2251 domain-containing protein
SIMNZ	SNE_RS00105	ENOG4107W8G	S	superfamily) protein	OG0000179	DUF4143 domain-containing protein
SIMNZ	SNE_RS00115	ENOG4105KAK	S	Plasmid pRiA4b ORF-3 family protein	OG0003716	plasmid pRiA4b ORF-3 family protein
SIMNZ	SNE_RS00125	ENOG4107G5I	S	Nucleotidyl transferase of unknown function (DUF1814)	OG0002689	nucleotidyl transferase AbiEii/AbiGii toxin family protein
SIMNZ	SNE_RS00185	ENOG41066F1	S	NA	OG0021039	hypothetical protein
SIMNZ	SNE_RS00205	ENOG4106T6H	S	Conjugative transfer protein	OG0002725	conjugal transfer protein TraD
SIMNZ	SNE_RS00235	ENOG4105F42	S	AAA-ATPase	OG0000708	hypothetical protein
SIMNZ	SNE_RS00295	ENOG4106587	S	NA	OG0001972	DUF2231 domain-containing protein
SIMNZ	SNE_RS00385	ENOG4105DFS	S	Conserved Protein	OG0000822	DUF1016 domain-containing protein
SIMNZ	SNE_RS00400	ENOG4108SQV	S	Pilus assembly protein	OG0002961	conjugal transfer pore protein TraH
SIMNZ	SNE_RS00405	ENOG4105I8S	S	Pilus assembly protein	OG0002547	conjugal transfer protein TraF
SIMNZ	SNE_RS00410	ENOG4108X6C	S	Conjugal transfer mating pair stabilization protein TraN	OG0002252	conjugal transfer mating pair stabilization protein TraN
SIMNZ	SNE_RS00420	ENOG4107PHU	S	transfer protein TraU	OG0002723	conjugal transfer DNA transfer protein TraU
SIMNZ	SNE_RS00425	ENOG4106D45	S	Conjugative transfer protein	OG0002960	type-F conjugative transfer system pilin assembly protein TrbC
SIMNZ	SNE_RS00435	ENOG4105HVM	S	Type-F conjugative transfer system protein TraW	OG0002546	conjugal transfer pore protein TraW
SIMNZ	SNE_RS00515	ENOG4105F42	S	AAA-ATPase	OG0000708	hypothetical protein
SIMNZ	SNE_RS00555	ENOG4106MFV	S	virulence plasmid	OG0000311	virulence plasmid protein Pgp6-D
SIMNZ	SNE_RS00580	ENOG4105I39	S	Methyltransferase	OG0000006	methyltransferase domain-containing protein
SIMNZ	SNE_RS00585	ENOG4105V3U	S	NA	OG0001437	hypothetical protein
SIMNZ	SNE_RS00630	ENOG4105KYB	S	Mazg nucleotide pyrophosphohydrolase	OG0001763	nucleotide pyrophosphohydrolase
SIMNZ	SNE_RS12025	ENOG4107SQN	S	repeat-containing protein	OG0001276	tetratricopeptide repeat protein
SIMNZ	SNE_RS12035	ENOG4106FTX	S	NA	OG0002262	hypothetical protein
SIMNZ	SNE_RS12050	ENOG4107ZKS	S	DREV methyltransferase	OG0000006	class I SAM-dependent methyltransferase
SIMNZ	SNE_RS12055	ENOG4105E1F	S	short-chain dehydrogenase reductase	OG0000005	putative short chain dehydrogenase/reductase family protein
SIMNZ	SNE_RS00375	ENOG4106N1G	U	Conjugative transfer protein	OG0001991	conjugal transfer protein TraD
SIMNZ	SNE_RS00395	ENOG4108RCN	U	Conjugative transfer protein TraG	OG0002724	conjugal transfer protein TraG
SIMNZ	SNE_RS00440	ENOG4107S2X	U	Pilus assembly protein	OG0001837	conjugal transfer protein TraC
SIMNZ	SNE_RS00455	ENOG4108K2X	U	pilus assembly	OG0002963	conjugal transfer pore protein TraB
SIMNZ	SNE_RS00465	ENOG41067KI	U	TraE protein	OG0002727	type IV conjugative transfer system protein TraE
WADCW	WCW_RS09575	ENOG4108X7V	D	cobyrinic Acid a,c-diamide synthase	OG0000076	ParA family protein
WADCW	WCW_RS09520	ENOG41087AU	K	HTH_XRE	OG0000160	XRE family transcriptional regulator
WADCW	WCW_RS09490	ENOG4106VZX	L	establishment of viral latency	OG0000907	integrase
WADCW	WCW_RS09545	ENOG4105DKS	L	phage plasmid primase, p4 family	OG0001769	phage/plasmid primase
WADCW	WCW_RS09840	ENOG4105CFI	L	type iii restriction protein res subunit	OG0001639	ATP-dependent helicase
WADCW	WCW_RS09485	NA	NA	NA	OG0022560	hypothetical protein
WADCW	WCW_RS09495	NA	NA	NA	OG0001333	hypothetical protein
WADCW	WCW_RS09500	NA	NA	NA	OG0002763	hypothetical protein
WADCW	WCW_RS09505	NA	NA	NA	OG0022561	hypothetical protein
WADCW	WCW_RS09515	NA	NA	NA	OG0022562	hypothetical protein
WADCW	WCW_RS09525	NA	NA	NA	OG0000022	hypothetical protein
WADCW	WCW_RS09530	NA	NA	NA	OG0005181	hypothetical protein
WADCW	WCW_RS09535	NA	NA	NA	OG0003722	hypothetical protein
WADCW	WCW_RS09555	NA	NA	NA	OG0022563	helix-turn-helix domain-containing protein
WADCW	WCW_RS09560	NA	NA	NA	OG0005578	hypothetical protein
WADCW	WCW_RS09565	NA	NA	NA	OG0000907	hypothetical protein
WADCW	WCW_RS09570	NA	NA	NA	OG0008222	hypothetical protein
WADCW	WCW_RS09580	NA	NA	NA	OG0022564	hypothetical protein
WADCW	WCW_RS09585	NA	NA	NA	OG0004828	hypothetical protein
WADCW	WCW_RS09595	NA	NA	NA	OG0001215	hypothetical protein
WADCW	WCW_RS09540	ENOG4106301	S	NA	OG0002905	hypothetical protein
WADCW	WCW_RS09590	ENOG41083BJ	T	Toxic component of a toxin-antitoxin (TA) module (By similarity)	OG0002230	type II toxin-antitoxin system PemK/MazF family toxin

## Sheet: Data_S2C
Plasmid Gene Group	Gene family	Function
Core	OG0000006	methyltransferase
Core	OG0000022	ankyrin repeat-containing protein
Core	OG0000024	transposase
Core	OG0000076	ParA like protein (Pgp5)
Core	OG0000103	transposase
Core	OG0000160	transcriptional regulator
Core	OG0000162	Replicative DNA helicase (Pgp1)
Core	OG0000197	Histone-like DNA-binding protein
Core	OG0000215	efflux transporter
Core	OG0000231	transcriptional regulator
Core	OG0000311	virulence plasmid gene (Pgp6) - function unknown
Core	OG0000561	abortive infection protein AbiGII
Core	OG0000583	hypothetical protein
Core	OG0000584	hypothetical protein
Core	OG0000611	ATPase AAA superfamily
Core	OG0000621	Efflux transporter rnd family, mfp subunit
Core	OG0000676	hypothetical protein
Core	OG0000707	dephospho-CoA kinase protein folding accessory domain-containing protein
Core	OG0000739	P-type atpase
Core	OG0000768	hypothetical protein
Core	OG0000828	hypothetical protein
Core	OG0000907	site-specific integrase (Pgp7/8)
Core	OG0001037	resolvase
Core	OG0001278	multicopper oxidase
Core	OG0001320	hypothetical protein
Core	OG0001333	addiction module killer protein
Core	OG0001455	addiction module toxin, RelE StbE family
Core	OG0001499	hypothetical protein
Core	OG0001522	phosphorylase
Core	OG0001622	Outer membrane efflux protein
Core	OG0001637	virulence plasmid protein (Pgp2)
Core	OG0001787	hypothetical protein
Core	OG0001810	hypothetical protein
Core	OG0001972	hypothetical protein
Core	OG0002015	phage integrase family
Core	OG0002052	outer membrane efflux protein
Core	OG0002462	virulence plasmid protein (Pgp3) - function unknown
Core	OG0002505	hypothetical protein
Core	OG0002627	virulence plasmid protein (Pgp4) - function unknown
Core	OG0002726	hypothetical protein
Core	OG0002763	hypothetical protein
Core	OG0002887	hypothetical protein
Core	OG0002888	hypothetical protein
Core	OG0003800	hypothetical protein
Core	OG0004286	hypothetical protein
Core	OG0004287	pilus assembly protein (TraF)
Core	OG0004479	plasmid and phage replicative helicase
Core	OG0005171	hypothetical protein
Core	OG0005174	hypothetical protein
Core	OG0005578	hypothetical protein
Core	OG0006684	hypothetical protein
Core	OG0007906	hypothetical protein
Core	OG0007907	hypothetical protein
Prophage	OG0000005	dehydrogenase
Prophage	OG0000297	RNA polymerase-associated protein Gp33
Prophage	OG0000870	outer membrane efflux protein
Prophage	OG0000913	acetate kinase
Prophage	OG0001189	phosphoketolase
Prophage	OG0001194	DNA Methylase
Prophage	OG0001294	metallo-Beta-Lactamase
Prophage	OG0002213	pyrimidine-nucleoside phosphorylase
Prophage	OG0002223	Pfam:DUF2329
Prophage	OG0004061	phage terminase large subunit
Prophage	OG0004636	hypothetical protein
Prophage	OG0004637	tail tip protein L
Prophage	OG0005546	hypothetical protein
Prophage	OG0005554	hypothetical protein
Prophage	OG0006682	restriction endonuclease
Prophage	OG0006683	hypothetical protein
Prophage	OG0006685	hypothetical protein
Prophage	OG0006686	hypothetical protein
T4SS	OG0000061	Sel1 domain protein repeat-containing protein
T4SS	OG0000867	transcriptional regulator
T4SS	OG0001030	Disulfide Bond Formation Protein
T4SS	OG0001277	DNA RNA NON-specific endonuclease
T4SS	OG0001570	mobA MobL family protein (TraA)
T4SS	OG0001837	hypothetical protein
T4SS	OG0001991	Conjugative transfer protein (TraD)
T4SS	OG0002252	Conjugal transfer mating pair stabilization protein (TraN)
T4SS	OG0002546	type-F conjugative transfer system protein (TraW)
T4SS	OG0002547	Pilus assembly protein (TraF)
T4SS	OG0002722	hypothetical protein
T4SS	OG0002723	transfer protein (TraU)
T4SS	OG0002724	Conjugative transfer protein (TraG)
T4SS	OG0002725	hypothetical protein
T4SS	OG0002727	conjugal transfer pilus assembly protein (TraE)
T4SS	OG0002960	conjugal transfer pilus assembly protein (TrbC)
T4SS	OG0002961	conjugal transfer pilus assembly protein (TraH)
T4SS	OG0002963	conjugal transfer pilus assembly protein (TraB)
T4SS	OG0002964	hypothetical protein
T4SS	OG0003359	hypothetical protein
