# Supplementary material for: Coevolving Plasmids Drive Gene Flow and Genome Plasticity in Host-Associated Intracellular Bacteria
Source: Curr Biol. 2021 Jan 25;31(2):346–357.e3. doi: 10.1016/j.cub.2020.10.030 (PMC7846284; doi:10.1016/j.cub.2020.10.030)
Supplement: Data S3. parA Homologs in Chlamydiae, Related to Figure 3 [file mmc4.xlsx]

## Sheet: Data S3
Genome Identifier	LocusTag	bactNOG	Plasmid encoded
CHLCV	CCA_RS05110	ENOG4105C2U	YES
CHLMU	TC_RS04730	ENOG4105C2U	YES
CHLAVI	RT28_RS04735	ENOG4105C2U	YES
Rubis	BN1013_02470	ENOG4105C2U	YES
CHLFF	CF_RS05105	ENOG4105C2U	YES
CHLGAL	M787_RS04755	ENOG4105C2U	YES
CHLP6	G5O_RS10245	ENOG4105C2U	YES
CHLTA	CTA_RS04805	ENOG4105C2U	YES
CHLPP	CPK_ORFA00001	ENOG4105C2U	YES
CLASAL	clavoV3trCoIl_AP_00050	ENOG4105C2U	YES
SIMNZ	SNE_RS00550	ENOG4105C2U	YES
CHL3826	BGO14_08990	ENOG4105C2U	NO
CHLAB	CAB_RS04760	ENOG4105C2U	NO
CHLAIB	H359_RS00005	ENOG4105C2U	NO
CHLAVI	RT28_RS03555	ENOG4105C2U	NO
CHLCV	CCA_RS04820	ENOG4105C2U	NO
CHLFF	CF_RS00285	ENOG4105C2U	NO
CHLGAL	M787_RS01630	ENOG4105C2U	NO
CHLMU	TC_RS04420	ENOG4105C2U	NO
CHLP6	G5O_RS09945	ENOG4105C2U	NO
CHLPE	G5S_RS01080	ENOG4105C2U	NO
CHLPN	CPn0805	ENOG4105C2U	NO
CHLPP	CPK_ORF00213	ENOG4105C2U	NO
CHLSUIS	Q499_RS03130	ENOG4105C2U	NO
CHLT2	CTL0845	ENOG4105C2U	NO
CHLTA	CTA_RS03150	ENOG4105C2U	NO
CHLTR	CT_582	ENOG4105C2U	NO
Crib	CSEC_RS08375	ENOG4105C2U	NO
EPS4	DB42_RS01945	ENOG4105C2U	NO
Ga0074140	Ga0074140_117	ENOG4105C2U	NO
H124911	Ga0155580_15923	ENOG4105C2U	NO
HSC3	3Chlam_BA_00540	ENOG4105C2U	NO
HST3	TU23_RS03240	ENOG4105C2U	NO
K9	Neptu_AO_00410	ENOG4105C2U	NO
L014452	Ga0155739_12025	ENOG4105C2U	NO
L024912	Ga0156036_15013	ENOG4105C2U	NO
PARAV	PUV_RS12905	ENOG4105C2U	NO
PARUW	PC_RS09665	ENOG4105C2U	NO
PROGREC2	BN3769_RS03230	ENOG4105C2U	NO
ProNeg	PNK_RS11985	ENOG4105C2U	NO
PRONEGDIA	BN1093_RS05320	ENOG4105C2U	NO
PROPHO	CK425_09440	ENOG4105C2U	NO
Rhab	Rhabdo_T_00490	ENOG4105C2U	NO
Rubis	BN1013_00400	ENOG4105C2U	NO
SIMNZ	SNE_RS00880	ENOG4105C2U	NO
SM2339	AMS24_04995	ENOG4105C2U	NO
SYNMED	SYME_01222	ENOG4105C2U	NO
SYNMED	SYME_01494	ENOG4105C2U	NO
WADCW	WCW_RS00100	ENOG4105C2U	NO
Rhab	Rhabdo_F_00100	ENOG4105F0X	YES
PRONEGDIA	BN1093_RS00380	ENOG4107QJE	YES
ProNeg	PNK_RS12855	ENOG4107QJE	YES
Rubis	BN1013_02384	ENOG4107QJE	YES
Crib	CSEC_p0056	ENOG4107QJE	YES
K9	Neptu_CY_00040	ENOG4107QJE	NO
PROGREC2	BN3769_RS09555	ENOG4107QJE	NO
Rubis	BN1013_00688	ENOG4107QJE	NO
SYNMED	SYME_00836	ENOG4107QJE	NO
PROPHO	CK425_11245	ENOG4107QJE	NO
PROGREC2	BN3769_RS11000	ENOG4107QJE	NO
L014452	Ga0155739_10421	ENOG4107QJE	NO
SYNMED	SYME_01972	ENOG4107QJE	NO
PARUW	PC_RS04975	ENOG4107VDC	NO
WADCW	WCW_RS09575	ENOG4108X7V	YES
SYNMED	SYME_01970	ENOG4108X7V	NO
SYNMED	SYME_00861	ENOG4108X7V	NO
