# Supplementary material for: Coevolving Plasmids Drive Gene Flow and Genome Plasticity in Host-Associated Intracellular Bacteria
Source: Curr Biol. 2021 Jan 25;31(2):346–357.e3. doi: 10.1016/j.cub.2020.10.030 (PMC7846284; doi:10.1016/j.cub.2020.10.030)
Supplement: Data S4. VOG Affiliation of Plasmid Genes, Related to Figure 3 [file mmc5.xlsx]

## Sheet: Data S4
Gene Family	Virus Orthologous Group (VOG)	Genome Identifier	Locus Tag
OG0000005	VOG05581	Rubis	BN1013_02424
OG0000005	VOG01390	Rubis	BN1013_02440
OG0000005	VOG01390	SIMNZ	SNE_RS12055
OG0000006	VOG04359	SIMNZ	SNE_RS00580
OG0000006	VOG03487	SIMNZ	SNE_RS12050
OG0000006	VOG04359	Crib	CSEC_p0051
OG0000012	VOG06184	ProNeg	PNK_RS12740
OG0000022	VOG00002	WADCW	WCW_RS09525
OG0000022	VOG00002	SIMNZ	SNE_RS12030
OG0000036	VOG00376	Rubis	BN1013_02356
OG0000036	VOG00376	Rubis	BN1013_02358
OG0000038	VOG08687	Rubis	BN1013_02351
OG0000038	VOG08687	Crib	CSEC_p0026
OG0000038	VOG08687	PRONEGDIA	BN1093_RS00185
OG0000038	VOG08687	PRONEGDIA	BN1093_RS00510
OG0000038	VOG08687	Crib	CSEC_p0031
OG0000058	VOG00008	Estrella	ELAC_RS11570
OG0000061	VOG00943	ProNeg	PNK_RS12585
OG0000061	VOG00943	ProNeg	PNK_RS12530
OG0000061	VOG00943	ProNeg	PNK_RS12555
OG0000061	VOG00943	ProNeg	PNK_RS12805
OG0000061	VOG00943	Rubis	BN1013_02463
OG0000061	VOG00943	Rubis	BN1013_02480
OG0000061	VOG00943	ProNeg	PNK_RS12525
OG0000076	VOG09807	WADCW	WCW_RS09575
OG0000076	VOG09807	CHLPP	CPK_ORFA00001
OG0000076	VOG09807	Rhab	Rhabdo_F_00100
OG0000076	VOG09807	CHLGAL	M787_RS04755
OG0000076	VOG09807	ProNeg	PNK_RS12855
OG0000076	VOG09807	Rubis	BN1013_02470
OG0000076	VOG09807	CHLMU	TC_RS04730
OG0000076	VOG09807	CHLFF	CF_RS05105
OG0000076	VOG09807	CHLTA	CTA_RS04805
OG0000076	VOG09807	CLASAL	clavoV3trCoIl_AP_00050
OG0000076	VOG09807	Rubis	BN1013_02384
OG0000076	VOG09807	CHLCV	CCA_RS05110
OG0000076	VOG09807	PRONEGDIA	BN1093_RS00380
OG0000076	VOG09807	Crib	CSEC_p0056
OG0000076	VOG09807	CHLP6	G5O_RS10245
OG0000076	VOG09807	CHLAVI	RT28_RS04735
OG0000076	VOG09807	Estrella	ELAC_RS11575
OG0000076	VOG09807	SIMNZ	SNE_RS00550
OG0000103	VOG17462	SIMNZ	SNE_RS12040
OG0000103	VOG17462	ProNeg	PNK_RS12665
OG0000103	VOG17462	ProNeg	PNK_RS12655
OG0000120	VOG16158	SIMNZ	SNE_RS00190
OG0000146	VOG21883	Rubis	BN1013_02417
OG0000160	VOG00004	Rubis	BN1013_02431
OG0000160	VOG00004	WADCW	WCW_RS09520
OG0000162	VOG00049	CHLPP	CPK_ORFA00005
OG0000162	VOG00049	CHLGAL	M787_RS04775
OG0000162	VOG00049	CHLMU	TC_RS04710
OG0000162	VOG00049	CHLFF	CF_RS05085
OG0000162	VOG00049	CHLSUIS	Q499_RS00020
OG0000162	VOG00049	SIMNZ	SNE_RS00545
OG0000162	VOG00049	CHLTA	CTA_RS04825
OG0000162	VOG00049	CLASAL	clavoV3trCoIl_AP_00090
OG0000162	VOG00049	CHLCV	CCA_RS05130
OG0000162	VOG00049	CHLAVI	RT28_RS04715
OG0000162	VOG00049	CHLP6	G5O_RS10265
OG0000178	VOG00982	Rubis	BN1013_02420
OG0000196	VOG00892	Estrella	ELAC_RS11520
OG0000197	VOG00879	Rubis	BN1013_02418
OG0000197	VOG00879	SIMNZ	SNE_RS00500
OG0000197	VOG00879	ProNeg	PNK_RS12245
OG0000197	VOG00879	ProNeg	PNK_RS12260
OG0000208	VOG00454	Rubis	BN1013_02414
OG0000241	VOG05510	Rubis	BN1013_02438
OG0000277	VOG03676	PRONEGDIA	BN1093_RS00165
OG0000297	VOG09479	PRONEGDIA	BN1093_RS00520
OG0000297	VOG09479	Crib	CSEC_p0010
OG0000513	VOG20799	ProNeg	PNK_RS12765
OG0000513	VOG20799	ProNeg	PNK_RS12780
OG0000525	VOG13224	Rubis	BN1013_02472
OG0000648	VOG01378	SIMNZ	SNE_RS00215
OG0000707	VOG00982	Rubis	BN1013_02443
OG0000707	VOG00403	ProNeg	PNK_RS12705
OG0000739	VOG08687	Crib	CSEC_p0004
OG0000739	VOG08687	PRONEGDIA	BN1093_RS00570
OG0000739	VOG08687	SIMNZ	SNE_RS00245
OG0000873	VOG00004	Rubis	BN1013_02474
OG0000907	VOG00016	SIMNZ	SNE_RS00110
OG0000907	VOG00016	Rubis	BN1013_02445
OG0000907	VOG00016	Rhab	Rhabdo_F_00080
OG0000907	VOG00016	PRONEGDIA	BN1093_RS00160
OG0000907	VOG00016	CHLGAL	M787_RS04745
OG0000907	VOG00016	CHLFF	CF_RS05075
OG0000907	VOG00016	Crib	CSEC_p0013
OG0000907	VOG00016	CLASAL	clavoV3trCoIl_AP_00020
OG0000907	VOG00016	CHLTA	CTA_RS04830
OG0000907	VOG00016	CHLSUIS	Q499_RS00030
OG0000907	VOG00016	CHLCV	CCA_RS05125
OG0000907	VOG00016	CLASAL	clavoV3trCoIl_AP_00030
OG0000907	VOG00016	CHLMU	TC_RS04705
OG0000907	VOG00016	CHLSUIS	Q499_RS00025
OG0000907	VOG00016	CHLPP	CPK_ORFA00003
OG0000907	VOG00016	CHLP6	G5O_RS10270
OG0000907	VOG00016	CHLAVI	RT28_RS04725
OG0000907	VOG00016	WADCW	WCW_RS09490
OG0000907	VOG00016	CHLPP	CPK_ORFA00004
OG0000907	VOG00016	CHLP6	G5O_RS10235
OG0000907	VOG00016	CHLFF	CF_RS05080
OG0000907	VOG00016	CHLCV	CCA_RS05120
OG0000907	VOG00016	CHLMU	TC_RS04700
OG0000976	VOG10059	Rubis	BN1013_02361
OG0001037	VOG00658	SIMNZ	SNE_RS00350
OG0001037	VOG00658	ProNeg	PNK_RS12600
OG0001037	VOG00658	SIMNZ	SNE_RS00320
OG0001037	VOG00658	SIMNZ	SNE_RS00175
OG0001070	VOG00982	Rubis	BN1013_02360
OG0001194	VOG00073	Crib	CSEC_p0020
OG0001194	VOG00073	PRONEGDIA	BN1093_RS00125
OG0001206	VOG00982	Rubis	BN1013_02419
OG0001294	VOG01113	PRONEGDIA	BN1093_RS00530
OG0001294	VOG01113	Crib	CSEC_p0008
OG0001332	VOG00004	SIMNZ	SNE_RS00380
OG0001455	VOG11406	ProNeg	PNK_RS12760
OG0001455	VOG11406	Estrella	ELAC_RS11555
OG0001455	VOG11406	ProNeg	PNK_RS12255
OG0001499	VOG00004	SIMNZ	SNE_RS00045
OG0001499	VOG00004	ProNeg	PNK_RS12220
OG0001570	VOG00074	SIMNZ	SNE_RS00210
OG0001570	VOG00074	Rubis	BN1013_02468
OG0001570	VOG00074	ProNeg	PNK_RS12275
OG0001639	VOG00429	WADCW	WCW_RS09840
OG0001763	VOG00137	SIMNZ	SNE_RS00630
OG0001769	VOG00218	WADCW	WCW_RS09545
OG0001787	VOG02759	PRONEGDIA	BN1093_RS00470
OG0001787	VOG02759	Rubis	BN1013_02363
OG0001891	VOG00044	Rubis	BN1013_02421
OG0001991	VOG01995	Rubis	BN1013_02481
OG0002015	VOG00016	Estrella	ELAC_RS11565
OG0002015	VOG00016	ProNeg	PNK_RS12630
OG0002015	VOG00016	Rubis	BN1013_02477
OG0002071	VOG01664	ProNeg	PNK_RS12240
OG0002571	VOG00057	Estrella	ELAC_RS11525
OG0002726	VOG19823	SIMNZ	SNE_RS00325
OG0002726	VOG19823	ProNeg	PNK_RS12615
OG0002888	VOG00105	Rubis	BN1013_02370
OG0002888	VOG00105	Crib	CSEC_p0038
OG0002905	VOG13657	WADCW	WCW_RS09540
OG0003558	VOG01064	PRONEGDIA	BN1093_RS12640
OG0003558	VOG01064	Rubis	BN1013_02405
OG0003558	VOG01064	Crib	CSEC_p0083
OG0003914	VOG00376	ProNeg	PNK_RS12445
OG0004061	VOG00085	PRONEGDIA	BN1093_RS00135
OG0004061	VOG00085	Crib	CSEC_p0018
OG0004286	VOG19397	ProNeg	PNK_RS12215
OG0004286	VOG19397	Rubis	BN1013_02464
OG0004479	VOG00049	Rhab	Rhabdo_U_00170
OG0004637	VOG00807	Crib	CSEC_p0021
OG0004637	VOG00807	PRONEGDIA	BN1093_RS00120
OG0004639	VOG00827	PRONEGDIA	BN1093_RS00420
OG0004639	VOG00827	Crib	CSEC_p0042
OG0004639	VOG00827	Rubis	BN1013_02374
OG0004640	VOG20802	Rubis	BN1013_02377
OG0004640	VOG10474	PRONEGDIA	BN1093_RS00405
OG0004640	VOG10474	Crib	CSEC_p0046
OG0004643	VOG00839	PRONEGDIA	BN1093_RS00275
OG0004643	VOG00839	Crib	CSEC_p0078
OG0004643	VOG00839	Rubis	BN1013_02400
OG0004644	VOG03050	Crib	CSEC_p0087
OG0004644	VOG03050	PRONEGDIA	BN1093_RS12635
OG0004644	VOG03050	Rubis	BN1013_02410
OG0004645	VOG01290	Crib	CSEC_p0088
OG0004645	VOG01290	Rubis	BN1013_02411
OG0004645	VOG01290	PRONEGDIA	BN1093_RS12630
OG0004753	VOG00432	ProNeg	PNK_RS12785
OG0005553	VOG00049	PRONEGDIA	BN1093_RS00390
OG0005553	VOG00049	Crib	CSEC_p0054
OG0005553	VOG00049	Rubis	BN1013_02382
OG0005557	VOG04171	Rubis	BN1013_02390
OG0005557	VOG04171	PRONEGDIA	BN1093_RS00330
OG0005557	VOG04171	Crib	CSEC_p0067
OG0005558	VOG02725	PRONEGDIA	BN1093_RS00325
OG0005558	VOG02725	Crib	CSEC_p0068
OG0005558	VOG02725	Rubis	BN1013_02391
OG0005559	VOG00204	Crib	CSEC_p0069
OG0005559	VOG00204	PRONEGDIA	BN1093_RS00320
OG0005559	VOG00204	Rubis	BN1013_02392
OG0005560	VOG00210	Crib	CSEC_p0070
OG0005560	VOG00210	Rubis	BN1013_02393
OG0005560	VOG00210	PRONEGDIA	BN1093_RS00315
OG0005561	VOG00847	Rubis	BN1013_02394
OG0005561	VOG00847	PRONEGDIA	BN1093_RS00310
OG0005561	VOG00847	Crib	CSEC_p0071
OG0005562	VOG00841	Rubis	BN1013_02395
OG0005562	VOG00841	PRONEGDIA	BN1093_RS00300
OG0005562	VOG00841	Crib	CSEC_p0073
OG0005563	VOG00082	Rubis	BN1013_02396
OG0005563	VOG00082	PRONEGDIA	BN1093_RS00295
OG0005563	VOG00082	Crib	CSEC_p0074
OG0005564	VOG00185	Rubis	BN1013_02397
OG0005564	VOG00185	PRONEGDIA	BN1093_RS00290
OG0005564	VOG00185	Crib	CSEC_p0075
OG0005566	VOG00202	Crib	CSEC_p0077
OG0005566	VOG00202	Rubis	BN1013_02399
OG0005566	VOG00202	PRONEGDIA	BN1093_RS00280
OG0005567	VOG02002	Crib	CSEC_p0079
OG0005567	VOG02002	PRONEGDIA	BN1093_RS12645
OG0005567	VOG02002	Rubis	BN1013_02401
OG0005568	VOG17759	Rubis	BN1013_02402
OG0005568	VOG17759	PRONEGDIA	BN1093_RS00260
OG0005568	VOG17759	Crib	CSEC_p0080
OG0005570	VOG00268	PRONEGDIA	BN1093_RS00250
OG0005570	VOG00268	Rubis	BN1013_02404
OG0005570	VOG00268	Crib	CSEC_p0082
OG0005572	VOG00806	Rubis	BN1013_02408
OG0005572	VOG00806	PRONEGDIA	BN1093_RS00230
OG0005572	VOG00806	Crib	CSEC_p0085
OG0005573	VOG01768	Crib	CSEC_p0086
OG0005573	VOG01768	Rubis	BN1013_02409
OG0005573	VOG01768	PRONEGDIA	BN1093_RS00225
OG0005574	VOG01783	PRONEGDIA	BN1093_RS00210
OG0005574	VOG01783	Crib	CSEC_p0089
OG0005574	VOG01783	Rubis	BN1013_02412
OG0007906	VOG00310	PRONEGDIA	BN1093_RS00240
OG0007906	VOG00310	Rubis	BN1013_02406
OG0021032	VOG10474	SIMNZ	SNE_RS00055
